# Supplementary material for: RIF1 integrates DNA repair and transcriptional requirements during the establishment of humoral immune responses
Source: Nat Commun. 2025 Jan 17;16:777. doi: 10.1038/s41467-025-56166-5 (PMC11742068; doi:10.1038/s41467-025-56166-5)
Supplement: Supplementary file 5 — Supplementary Data 3 [file 41467_2025_56166_MOESM5_ESM.xlsx]

## Sheet: RIF1_peaks
chromosom	start	end	name	score	strand	signalValue	pValue	qValue	peak
chr12	98268816	98269138	IgG1_peaks_peak_6366	42	.	3.33915	6.7499	4.28258	153
chr1	43898027	43898227	IgG1_peaks_peak_288	42	.	3.22682	6.7523	4.28442	125
chr1	165193809	165194113	IgG1_peaks_peak_1408	42	.	3.22682	6.7523	4.28442	124
chr10	22273094	22273344	IgG1_peaks_peak_2239	42	.	3.22682	6.7523	4.28442	61
chr10	119295488	119295789	IgG1_peaks_peak_3567	42	.	3.22682	6.7523	4.28442	49
chr15	6874064	6874271	IgG1_peaks_peak_9571	42	.	3.22682	6.7523	4.28442	98
chr18	69644449	69644721	IgG1_peaks_peak_13447	42	.	3.22682	6.7523	4.28442	182
chr5	66112136	66112432	IgG1_peaks_peak_20649	42	.	3.22682	6.7523	4.28442	82
chr6	15841480	15841796	IgG1_peaks_peak_21970	42	.	3.22682	6.7523	4.28442	157
chr7	24644647	24645003	IgG1_peaks_peak_23718	42	.	3.22682	6.7523	4.28442	175
chr7	25074031	25074263	IgG1_peaks_peak_23723	42	.	3.22682	6.7523	4.28442	127
chr7	96951198	96951426	IgG1_peaks_peak_24513	42	.	3.22682	6.7523	4.28442	192
chr8	72303095	72303380	IgG1_peaks_peak_25816	42	.	3.22682	6.7523	4.28442	66
chr7	66233292	66233715	IgG1_peaks_peak_24240	42	.	3.60729	6.75289	4.28497	176
chr1	53856548	53857126	IgG1_peaks_peak_359	42	.	2.49425	6.75587	4.28743	295
chr1	97769660	97770269	IgG1_peaks_peak_803	42	.	2.49425	6.75587	4.28743	278
chr1	189687730	189688215	IgG1_peaks_peak_1824	42	.	2.44462	6.75587	4.28743	210
chr10	14705291	14705698	IgG1_peaks_peak_2050	42	.	2.44462	6.75587	4.28743	136
chr10	41751818	41752421	IgG1_peaks_peak_2438	42	.	2.44462	6.75587	4.28743	319
chr10	42269493	42270082	IgG1_peaks_peak_2449	42	.	2.44462	6.75587	4.28743	60
chr10	122083676	122084007	IgG1_peaks_peak_3650	42	.	4.13745	6.75575	4.28743	131
chr13	89455654	89456040	IgG1_peaks_peak_7957	42	.	3.94283	6.75575	4.28743	290
chr13	110471456	110471662	IgG1_peaks_peak_8245	42	.	4.13745	6.75575	4.28743	179
chr14	67146850	67147165	IgG1_peaks_peak_9040	42	.	4.13745	6.75575	4.28743	189
chr15	59619659	59620008	IgG1_peaks_peak_9881	42	.	2.49425	6.75587	4.28743	186
chr15	101145665	101145866	IgG1_peaks_peak_10453	42	.	2.49425	6.75587	4.28743	38
chr16	10806228	10806529	IgG1_peaks_peak_10576	42	.	2.49425	6.75587	4.28743	118
chr16	56717209	56717832	IgG1_peaks_peak_11131	42	.	2.44462	6.75587	4.28743	451
chr16	91229692	91230234	IgG1_peaks_peak_11324	42	.	3.94283	6.75575	4.28743	227
chr17	53478700	53479195	IgG1_peaks_peak_12290	42	.	2.49425	6.75587	4.28743	190
chr19	11911630	11911899	IgG1_peaks_peak_13841	42	.	2.44462	6.75587	4.28743	99
chr19	57135752	57136493	IgG1_peaks_peak_14464	42	.	2.49425	6.75587	4.28743	594
chr4	44755858	44756218	IgG1_peaks_peak_18703	42	.	2.44462	6.75587	4.28743	226
chr4	98109932	98110220	IgG1_peaks_peak_19194	42	.	4.13745	6.75575	4.28743	41
chr4	146537359	146537802	IgG1_peaks_peak_19895	42	.	2.49425	6.75587	4.28743	314
chr5	147757940	147758815	IgG1_peaks_peak_21761	42	.	2.44462	6.75587	4.28743	634
chr7	46919954	46920428	IgG1_peaks_peak_24115	42	.	2.49425	6.75587	4.28743	167
chr7	83829553	83830006	IgG1_peaks_peak_24428	42	.	2.44462	6.75587	4.28743	181
chr7	121981501	121981895	IgG1_peaks_peak_24856	42	.	2.49425	6.75587	4.28743	196
chr9	60837454	60837811	IgG1_peaks_peak_27135	42	.	4.13745	6.75575	4.28743	273
chr12	117553723	117553984	IgG1_peaks_peak_6633	42	.	3.46876	6.76168	4.29319	63
chr13	30567732	30567960	IgG1_peaks_peak_7054	42	.	3.46876	6.76168	4.29319	40
chr17	34631162	34631428	IgG1_peaks_peak_12037	42	.	3.46876	6.76168	4.29319	105
chr2	25365111	25365311	IgG1_peaks_peak_14785	42	.	3.46876	6.76168	4.29319	116
chr3	21973817	21974017	IgG1_peaks_peak_16845	42	.	3.46876	6.76168	4.29319	79
chr8	119422971	119423455	IgG1_peaks_peak_26289	42	.	3.46876	6.76168	4.29319	62
chr4	12148030	12148504	IgG1_peaks_peak_18482	42	.	3.76916	6.76252	4.29399	147
chr6	57825839	57826187	IgG1_peaks_peak_22478	42	.	3.76916	6.76252	4.29399	149
chr10	93264461	93264709	IgG1_peaks_peak_3197	42	.	3.47006	6.76295	4.29435	57
chr13	34668834	34669149	IgG1_peaks_peak_7152	42	.	3.47006	6.76295	4.29435	264
chr15	102065607	102066075	IgG1_peaks_peak_10469	42	.	3.47006	6.76295	4.29435	391
chr4	62484860	62485188	IgG1_peaks_peak_18965	42	.	3.47006	6.76295	4.29435	188
chr5	105108982	105109272	IgG1_peaks_peak_21046	42	.	3.47006	6.76295	4.29435	155
chr9	32915376	32915659	IgG1_peaks_peak_26781	42	.	3.47006	6.76295	4.29435	157
chr16	76561905	76562116	IgG1_peaks_peak_11231	42	.	3.94528	6.76351	4.29487	93
chr4	49722127	49722605	IgG1_peaks_peak_18799	42	.	3.94528	6.76351	4.29487	66
chr6	149329127	149329336	IgG1_peaks_peak_23461	42	.	3.94528	6.76351	4.29487	42
chr7	106418373	106418829	IgG1_peaks_peak_24659	42	.	3.94528	6.76351	4.29487	402
chrX	50806513	50806771	IgG1_peaks_peak_28226	42	.	3.94528	6.76351	4.29487	140
chr1	86497971	86498314	IgG1_peaks_peak_675	42	.	3.13145	6.76762	4.29894	98
chr11	59898445	59898839	IgG1_peaks_peak_4438	43	.	3.34912	6.77517	4.30644	261
chr1	86669623	86670028	IgG1_peaks_peak_686	43	.	3.04319	6.77714	4.30781	112
chr10	42478901	42479113	IgG1_peaks_peak_2458	43	.	2.95688	6.77714	4.30781	55
chr11	70765285	70765659	IgG1_peaks_peak_4605	43	.	2.95688	6.77714	4.30781	136
chr11	101984910	101985161	IgG1_peaks_peak_5133	43	.	2.95688	6.77714	4.30781	104
chr15	81512182	81512382	IgG1_peaks_peak_10172	43	.	2.95688	6.77714	4.30781	63
chr17	7109523	7109938	IgG1_peaks_peak_11544	43	.	3.04319	6.77714	4.30781	186
chr3	95173747	95174104	IgG1_peaks_peak_17537	43	.	2.95688	6.77714	4.30781	316
chr4	86856692	86856915	IgG1_peaks_peak_19083	43	.	2.95688	6.77714	4.30781	128
chr4	89161939	89162328	IgG1_peaks_peak_19124	43	.	2.95688	6.77714	4.30781	226
chr5	146806177	146806390	IgG1_peaks_peak_21732	43	.	2.95688	6.77714	4.30781	107
chr8	13600364	13600648	IgG1_peaks_peak_25290	43	.	3.04319	6.77714	4.30781	102
chr8	87709145	87709550	IgG1_peaks_peak_26016	43	.	2.95688	6.77714	4.30781	60
chr9	44582601	44582801	IgG1_peaks_peak_26916	43	.	2.95688	6.77714	4.30781	91
chr1	62721235	62721435	IgG1_peaks_peak_469	43	.	2.81292	6.78065	4.31119	66
chr13	43209668	43209869	IgG1_peaks_peak_7296	43	.	2.81292	6.78065	4.31119	80
chr14	78724943	78725461	IgG1_peaks_peak_9228	43	.	2.81292	6.78065	4.31119	79
chr1	138291584	138291843	IgG1_peaks_peak_1085	43	.	3.62085	6.78286	4.31335	92
chr2	44346275	44346604	IgG1_peaks_peak_15046	43	.	3.62085	6.78286	4.31335	154
chr9	51963433	51963679	IgG1_peaks_peak_26998	43	.	3.62085	6.78286	4.31335	52
chr12	33025293	33025638	IgG1_peaks_peak_5795	43	.	3.47991	6.78837	4.31882	266
chr13	6649581	6649813	IgG1_peaks_peak_6717	43	.	3.47991	6.78837	4.31882	134
chr14	3652859	3653062	IgG1_peaks_peak_8414	43	.	3.47991	6.78837	4.31882	143
chr1	85206573	85206817	IgG1_peaks_peak_647	43	.	2.64248	6.78946	4.31984	156
chr2	170253504	170253853	IgG1_peaks_peak_16514	43	.	2.64248	6.78946	4.31984	223
chr12	73904078	73904448	IgG1_peaks_peak_6102	43	.	3.48211	6.7912	4.3215	87
chr15	89122577	89123170	IgG1_peaks_peak_10285	43	.	3.48211	6.7912	4.3215	465
chr2	163587614	163587814	IgG1_peaks_peak_16366	43	.	3.61997	6.7912	4.3215	55
chr9	44040235	44040448	IgG1_peaks_peak_26890	43	.	3.61997	6.7912	4.3215	51
chr19	47050274	47050544	IgG1_peaks_peak_14342	43	.	2.35117	6.79196	4.32219	175
chr4	119959728	119960133	IgG1_peaks_peak_19444	43	.	2.35117	6.79196	4.32219	214
chr5	66083309	66083578	IgG1_peaks_peak_20648	43	.	2.35117	6.79196	4.32219	121
chr11	111537848	111538048	IgG1_peaks_peak_5291	43	.	3.96226	6.79294	4.3231	81
chr18	82006567	82006852	IgG1_peaks_peak_13589	43	.	3.96226	6.79294	4.3231	121
chr9	120770856	120771087	IgG1_peaks_peak_27933	43	.	3.96226	6.79294	4.3231	137
chr13	17975497	17975730	IgG1_peaks_peak_6786	43	.	3.78461	6.79459	4.3247	152
chr13	93854356	93854824	IgG1_peaks_peak_8017	43	.	3.78461	6.79459	4.3247	119
chrX	48518480	48518680	IgG1_peaks_peak_28195	43	.	3.78461	6.79459	4.3247	82
chr3	96251244	96251661	IgG1_peaks_peak_17586	43	.	3.35915	6.80055	4.33057	67
chr4	59275187	59275408	IgG1_peaks_peak_18922	43	.	3.35915	6.80055	4.33057	119
chr5	122284837	122285100	IgG1_peaks_peak_21367	43	.	3.35915	6.80055	4.33057	143
chr9	44494463	44494680	IgG1_peaks_peak_26911	43	.	3.24485	6.80053	4.33057	122
chr10	52417135	52417364	IgG1_peaks_peak_2557	43	.	2.64228	6.81026	4.33968	101
chr10	85221037	85221246	IgG1_peaks_peak_3106	43	.	2.64228	6.81026	4.33968	39
chr11	83753740	83753958	IgG1_peaks_peak_4819	43	.	2.64228	6.81026	4.33968	111
chr12	108630959	108631835	IgG1_peaks_peak_6510	43	.	2.64228	6.81026	4.33968	391
chr15	83152553	83152816	IgG1_peaks_peak_10204	43	.	2.64228	6.81026	4.33968	118
chr17	26243530	26244090	IgG1_peaks_peak_11800	43	.	2.64228	6.81026	4.33968	314
chr17	28256875	28257096	IgG1_peaks_peak_11847	43	.	2.64228	6.81026	4.33968	77
chr17	46104450	46105092	IgG1_peaks_peak_12187	43	.	2.64228	6.81026	4.33968	298
chr19	6909749	6910146	IgG1_peaks_peak_13730	43	.	2.64228	6.81026	4.33968	143
chr3	36551926	36552845	IgG1_peaks_peak_16925	43	.	2.64228	6.81026	4.33968	732
chr3	52630912	52631118	IgG1_peaks_peak_17065	43	.	2.64228	6.81026	4.33968	80
chr3	86839416	86839844	IgG1_peaks_peak_17416	43	.	2.64228	6.81026	4.33968	303
chr4	122955444	122955667	IgG1_peaks_peak_19473	43	.	2.64228	6.81026	4.33968	72
chr4	132807763	132808545	IgG1_peaks_peak_19633	43	.	2.64228	6.81026	4.33968	228
chr6	113696521	113697071	IgG1_peaks_peak_22939	43	.	2.64228	6.81026	4.33968	125
chr6	115993408	115993654	IgG1_peaks_peak_22973	43	.	2.64228	6.81026	4.33968	112
chr7	45616240	45617206	IgG1_peaks_peak_24089	43	.	2.64228	6.81026	4.33968	447
chr7	114276356	114276593	IgG1_peaks_peak_24771	43	.	2.64228	6.81026	4.33968	80
chr8	83332316	83332733	IgG1_peaks_peak_25920	43	.	2.64228	6.81026	4.33968	319
chr3	130074351	130074811	IgG1_peaks_peak_18038	43	.	3.14492	6.81238	4.34176	308
chr11	46624588	46624834	IgG1_peaks_peak_4229	43	.	3.63451	6.813	4.34233	152
chr1	178530760	178531288	IgG1_peaks_peak_1643	43	.	3.49114	6.8152	4.34401	349
chr10	68445173	68445502	IgG1_peaks_peak_2756	43	.	3.49114	6.8152	4.34401	98
chr10	85387866	85388126	IgG1_peaks_peak_3108	43	.	3.49114	6.8152	4.34401	72
chr12	100022515	100022881	IgG1_peaks_peak_6398	43	.	3.49114	6.8152	4.34401	48
chr13	52166739	52167014	IgG1_peaks_peak_7506	43	.	3.49114	6.8152	4.34401	169
chr19	34723508	34723708	IgG1_peaks_peak_14131	43	.	3.49114	6.8152	4.34401	85
chr2	46395498	46395809	IgG1_peaks_peak_15072	43	.	3.49114	6.8152	4.34401	176
chr3	58503115	58503435	IgG1_peaks_peak_17136	43	.	3.49114	6.8152	4.34401	142
chr4	9066391	9066655	IgG1_peaks_peak_18414	43	.	3.49114	6.8152	4.34401	120
chr5	28063822	28064308	IgG1_peaks_peak_20283	43	.	3.49114	6.8152	4.34401	167
chr9	40652997	40653257	IgG1_peaks_peak_26839	43	.	3.49114	6.8152	4.34401	116
chrX	12150733	12150954	IgG1_peaks_peak_28090	43	.	3.49114	6.8152	4.34401	32
chr1	160040014	160040356	IgG1_peaks_peak_1322	43	.	3.63258	6.8196	4.34832	196
chr18	12643366	12643592	IgG1_peaks_peak_12867	43	.	3.49425	6.8196	4.34832	90
chr7	105908917	105909201	IgG1_peaks_peak_24650	43	.	3.49425	6.8196	4.34832	114
chr16	38402644	38402878	IgG1_peaks_peak_10970	43	.	3.25394	6.82479	4.35348	151
chr4	133754619	133755120	IgG1_peaks_peak_19660	43	.	3.25394	6.82479	4.35348	131
chr5	73651802	73652049	IgG1_peaks_peak_20720	43	.	3.80018	6.82686	4.3555	98
chr8	71936397	71936829	IgG1_peaks_peak_25802	43	.	3.80018	6.82686	4.3555	94
chr10	71159285	71159576	IgG1_peaks_peak_2786	43	.	4.17842	6.83042	4.35899	164
chr10	122083136	122083551	IgG1_peaks_peak_3649	43	.	4.17842	6.83042	4.35899	277
chr13	65547537	65548016	IgG1_peaks_peak_7737	43	.	4.17842	6.83042	4.35899	418
chr14	121199034	121199311	IgG1_peaks_peak_9481	43	.	4.17842	6.83042	4.35899	114
chr4	63807756	63808079	IgG1_peaks_peak_19002	43	.	4.17842	6.83042	4.35899	140
chr5	106708835	106709209	IgG1_peaks_peak_21098	43	.	3.98187	6.83042	4.35899	85
chr18	77235788	77235988	IgG1_peaks_peak_13536	43	.	3.98082	6.83265	4.36117	122
chrX	13294954	13295204	IgG1_peaks_peak_28111	43	.	3.98082	6.83265	4.36117	97
chr14	31312608	31312827	IgG1_peaks_peak_8677	43	.	2.90053	6.83571	4.364	74
chr17	45474866	45475090	IgG1_peaks_peak_12169	43	.	2.90053	6.83571	4.364	163
chr2	121413146	121413593	IgG1_peaks_peak_15841	43	.	2.90053	6.83571	4.364	348
chr7	78847314	78847779	IgG1_peaks_peak_24332	43	.	2.90053	6.83571	4.364	151
chr9	44526467	44526728	IgG1_peaks_peak_26912	43	.	2.90053	6.83571	4.364	87
chr5	149067568	149067783	IgG1_peaks_peak_21808	43	.	2.7061	6.83736	4.36561	162
chr13	111818317	111818535	IgG1_peaks_peak_8267	43	.	3.50243	6.84216	4.37037	158
chr13	67422346	67422600	IgG1_peaks_peak_7773	43	.	3.64828	6.84332	4.37147	62
chr14	14527996	14528234	IgG1_peaks_peak_8473	43	.	3.64828	6.84332	4.37147	80
chr2	105673007	105673273	IgG1_peaks_peak_15685	43	.	3.64828	6.84332	4.37147	170
chr8	78624911	78625281	IgG1_peaks_peak_25865	43	.	3.64828	6.84332	4.37147	122
chr9	96393595	96393923	IgG1_peaks_peak_27578	43	.	3.64828	6.84332	4.37147	104
chr10	122802446	122802706	IgG1_peaks_peak_3667	43	.	3.64528	6.84816	4.37626	120
chr11	23856174	23856402	IgG1_peaks_peak_4025	43	.	3.64528	6.84816	4.37626	37
chr12	35708490	35708777	IgG1_peaks_peak_5827	43	.	3.64528	6.84816	4.37626	183
chr2	18055577	18055782	IgG1_peaks_peak_14693	43	.	3.50646	6.84816	4.37626	68
chr8	129266118	129266318	IgG1_peaks_peak_26522	43	.	3.64528	6.84816	4.37626	131
chr2	90580902	90581296	IgG1_peaks_peak_15533	43	.	3.37938	6.85167	4.37971	198
chr1	107448089	107448307	IgG1_peaks_peak_839	43	.	3.26595	6.8589	4.38605	77
chr10	120478173	120478453	IgG1_peaks_peak_3586	43	.	3.16147	6.8589	4.38605	150
chr11	77446842	77447118	IgG1_peaks_peak_4695	43	.	3.26595	6.8589	4.38605	113
chr13	51073288	51073524	IgG1_peaks_peak_7461	43	.	3.16147	6.8589	4.38605	110
chr13	119966041	119966449	IgG1_peaks_peak_8402	43	.	3.16147	6.8589	4.38605	109
chr14	63383365	63383871	IgG1_peaks_peak_9002	43	.	3.26595	6.8589	4.38605	187
chr15	97249523	97249912	IgG1_peaks_peak_10355	43	.	3.26595	6.8589	4.38605	91
chr17	79282838	79283323	IgG1_peaks_peak_12566	43	.	3.16147	6.8589	4.38605	255
chr18	4303065	4303477	IgG1_peaks_peak_12788	43	.	3.26595	6.8589	4.38605	234
chr18	60849158	60849414	IgG1_peaks_peak_13291	43	.	3.26595	6.8589	4.38605	168
chr2	128818472	128819058	IgG1_peaks_peak_15975	43	.	3.16147	6.8589	4.38605	218
chr3	102756087	102756483	IgG1_peaks_peak_17720	43	.	3.16147	6.8589	4.38605	57
chr4	130307919	130308355	IgG1_peaks_peak_19593	43	.	3.26595	6.8589	4.38605	58
chr4	133263583	133263831	IgG1_peaks_peak_19651	43	.	3.26595	6.8589	4.38605	157
chr4	134343243	134343467	IgG1_peaks_peak_19688	43	.	3.26595	6.8589	4.38605	146
chr4	155162155	155162355	IgG1_peaks_peak_20033	43	.	3.26595	6.8589	4.38605	86
chr7	39518816	39519152	IgG1_peaks_peak_23992	43	.	3.26595	6.8589	4.38605	166
chr7	89215831	89216039	IgG1_peaks_peak_24459	43	.	3.16147	6.8589	4.38605	88
chr7	141475333	141475982	IgG1_peaks_peak_25129	43	.	3.16147	6.8589	4.38605	158
chr8	86758515	86758800	IgG1_peaks_peak_25999	43	.	3.16147	6.8589	4.38605	126
chr8	120685685	120686162	IgG1_peaks_peak_26326	43	.	3.16147	6.8589	4.38605	142
chr8	125681089	125681693	IgG1_peaks_peak_26434	43	.	3.16147	6.8589	4.38605	559
chr2	4401623	4401932	IgG1_peaks_peak_14561	43	.	3.81589	6.85934	4.38644	169
chr8	36260690	36260933	IgG1_peaks_peak_25523	43	.	3.81589	6.85934	4.38644	69
chr1	154726861	154727151	IgG1_peaks_peak_1232	43	.	3.07085	6.86378	4.39054	60
chr11	32226714	32226915	IgG1_peaks_peak_4117	43	.	3.07085	6.86378	4.39054	60
chr12	16532899	16533099	IgG1_peaks_peak_5635	43	.	3.07085	6.86378	4.39054	107
chr13	56702637	56702893	IgG1_peaks_peak_7617	43	.	3.07085	6.86378	4.39054	114
chr13	119407880	119408231	IgG1_peaks_peak_8388	43	.	3.07085	6.86378	4.39054	100
chr8	14090064	14090264	IgG1_peaks_peak_25306	43	.	3.07085	6.86378	4.39054	110
chr9	116328900	116329200	IgG1_peaks_peak_27868	43	.	3.07085	6.86378	4.39054	150
chr11	109877654	109877934	IgG1_peaks_peak_5262	43	.	3.99883	6.86759	4.39432	161
chr13	23717839	23718369	IgG1_peaks_peak_6938	43	.	3.99883	6.86759	4.39432	272
chr7	58750061	58750321	IgG1_peaks_peak_24185	43	.	3.99883	6.86759	4.39432	175
chr13	91430851	91431162	IgG1_peaks_peak_7975	43	.	4.00168	6.86821	4.39484	44
chr14	51358545	51358796	IgG1_peaks_peak_8808	43	.	4.19921	6.86821	4.39484	129
chr16	52444176	52444503	IgG1_peaks_peak_11098	43	.	4.00168	6.86821	4.39484	182
chr16	91269647	91269936	IgG1_peaks_peak_11325	43	.	4.00168	6.86821	4.39484	160
chr17	70527246	70527450	IgG1_peaks_peak_12444	43	.	4.19921	6.86821	4.39484	107
chr11	62574358	62574669	IgG1_peaks_peak_4487	43	.	3.51381	6.86925	4.39585	161
chr1	152765952	152766271	IgG1_peaks_peak_1192	43	.	2.77641	6.87166	4.3982	176
chr11	104582666	104583297	IgG1_peaks_peak_5191	43	.	2.77641	6.87166	4.3982	424
chr2	155955901	155956636	IgG1_peaks_peak_16292	43	.	2.77641	6.87166	4.3982	528
chr9	123925081	123925378	IgG1_peaks_peak_27992	43	.	2.77641	6.87166	4.3982	278
chr7	30898361	30898573	IgG1_peaks_peak_23910	44	.	3.27227	6.87365	4.40017	171
chr12	17105187	17105394	IgG1_peaks_peak_5648	44	.	3.66215	6.87382	4.40029	139
chr4	89257850	89258057	IgG1_peaks_peak_19128	44	.	3.66215	6.87382	4.40029	44
chr10	120898312	120898690	IgG1_peaks_peak_3612	44	.	3.65807	6.87687	4.40327	56
chr12	112449224	112449754	IgG1_peaks_peak_6569	44	.	3.65807	6.87687	4.40327	262
chr2	30794437	30794644	IgG1_peaks_peak_14878	44	.	3.51877	6.87687	4.40327	155
chr7	128578225	128578940	IgG1_peaks_peak_24976	44	.	3.65807	6.87687	4.40327	406
chr5	113830156	113830368	IgG1_peaks_peak_21241	44	.	2.9177	6.89327	4.41953	138
chr10	117627197	117627523	IgG1_peaks_peak_3505	44	.	3.52525	6.89649	4.42272	67
chr10	118086826	118087058	IgG1_peaks_peak_3537	44	.	3.28152	6.89823	4.42443	122
chr2	5392325	5392562	IgG1_peaks_peak_14573	44	.	3.28152	6.89823	4.42443	123
chr5	64898730	64898931	IgG1_peaks_peak_20604	44	.	3.28152	6.89823	4.42443	124
chr1	106151997	106152447	IgG1_peaks_peak_822	44	.	2.44094	6.89951	4.42556	181
chr11	4895047	4895616	IgG1_peaks_peak_3823	44	.	2.44094	6.89951	4.42556	137
chr11	44504119	44504510	IgG1_peaks_peak_4185	44	.	2.44094	6.89951	4.42556	55
chr14	20181365	20182018	IgG1_peaks_peak_8533	44	.	2.44094	6.89951	4.42556	291
chr16	49796538	49797742	IgG1_peaks_peak_11067	44	.	2.44094	6.89951	4.42556	532
chr2	119350446	119350870	IgG1_peaks_peak_15815	44	.	2.44094	6.89951	4.42556	172
chr2	166745710	166745919	IgG1_peaks_peak_16423	44	.	2.44094	6.89951	4.42556	142
chr1	131672213	131672475	IgG1_peaks_peak_967	44	.	3.39986	6.90327	4.42839	112
chr1	143000293	143000713	IgG1_peaks_peak_1112	44	.	4.01701	6.90279	4.42839	259
chr10	8531409	8531779	IgG1_peaks_peak_1979	44	.	3.39986	6.90327	4.42839	54
chr10	42958152	42958498	IgG1_peaks_peak_2469	44	.	3.39986	6.90327	4.42839	182
chr11	79103710	79103938	IgG1_peaks_peak_4727	44	.	2.99911	6.90276	4.42839	126
chr11	110991849	110992049	IgG1_peaks_peak_5286	44	.	4.01701	6.90279	4.42839	86
chr13	19788190	19788437	IgG1_peaks_peak_6797	44	.	4.01701	6.90279	4.42839	170
chr13	93498961	93499442	IgG1_peaks_peak_8013	44	.	4.01701	6.90279	4.42839	64
chr14	11163546	11163746	IgG1_peaks_peak_8453	44	.	4.01701	6.90279	4.42839	27
chr14	101704658	101704936	IgG1_peaks_peak_9317	44	.	2.99911	6.90276	4.42839	129
chr14	104038692	104039326	IgG1_peaks_peak_9361	44	.	4.01701	6.90279	4.42839	110
chr15	72810640	72811006	IgG1_peaks_peak_9984	44	.	3.39986	6.90327	4.42839	125
chr15	89075579	89075787	IgG1_peaks_peak_10284	44	.	3.39986	6.90327	4.42839	158
chr16	4421053	4421300	IgG1_peaks_peak_10527	44	.	4.01701	6.90279	4.42839	148
chr16	42306617	42306858	IgG1_peaks_peak_10992	44	.	4.01701	6.90279	4.42839	162
chr17	25273479	25273914	IgG1_peaks_peak_11780	44	.	2.99911	6.90276	4.42839	338
chr17	31739707	31739908	IgG1_peaks_peak_11917	44	.	3.39986	6.90327	4.42839	63
chr19	10751928	10752361	IgG1_peaks_peak_13802	44	.	4.01701	6.90279	4.42839	365
chr19	25671950	25672176	IgG1_peaks_peak_13997	44	.	3.39986	6.90327	4.42839	182
chr19	60468996	60469196	IgG1_peaks_peak_14522	44	.	4.01701	6.90279	4.42839	81
chr3	14668840	14669060	IgG1_peaks_peak_16766	44	.	3.39986	6.90327	4.42839	121
chr3	102203312	102203597	IgG1_peaks_peak_17709	44	.	4.01701	6.90279	4.42839	135
chr4	106287265	106287465	IgG1_peaks_peak_19285	44	.	4.01701	6.90279	4.42839	92
chr6	30390856	30391113	IgG1_peaks_peak_22064	44	.	2.99911	6.90276	4.42839	92
chr6	35134700	35134993	IgG1_peaks_peak_22108	44	.	3.39986	6.90327	4.42839	123
chr6	146577143	146577373	IgG1_peaks_peak_23429	44	.	3.39986	6.90327	4.42839	102
chr9	44249707	44250048	IgG1_peaks_peak_26899	44	.	3.39986	6.90327	4.42839	168
chr9	88240614	88240854	IgG1_peaks_peak_27483	44	.	3.39986	6.90327	4.42839	107
chrX	94866277	94866556	IgG1_peaks_peak_28358	44	.	4.01701	6.90279	4.42839	129
chrX	162455691	162455943	IgG1_peaks_peak_28596	44	.	4.01701	6.90279	4.42839	139
chr4	88805801	88806166	IgG1_peaks_peak_19115	44	.	2.40285	6.9042	4.42932	278
chr13	5764555	5764755	IgG1_peaks_peak_6695	44	.	3.67613	6.9045	4.42957	46
chr16	76122685	76122947	IgG1_peaks_peak_11221	44	.	3.67613	6.9045	4.42957	91
chr7	84251878	84252166	IgG1_peaks_peak_24436	44	.	3.67613	6.9045	4.42957	192
chr8	82984297	82984757	IgG1_peaks_peak_25911	44	.	3.67613	6.9045	4.42957	344
chr1	143319400	143319605	IgG1_peaks_peak_1113	44	.	4.02169	6.9063	4.43051	81
chr1	157560563	157560786	IgG1_peaks_peak_1308	44	.	4.02169	6.9063	4.43051	151
chr10	51455649	51455849	IgG1_peaks_peak_2552	44	.	4.02169	6.9063	4.43051	15
chr10	96274846	96275046	IgG1_peaks_peak_3288	44	.	3.53116	6.90574	4.43051	128
chr10	125964573	125964857	IgG1_peaks_peak_3688	44	.	4.2202	6.9063	4.43051	102
chr10	130126561	130126761	IgG1_peaks_peak_3769	44	.	4.2202	6.9063	4.43051	78
chr11	110976989	110977199	IgG1_peaks_peak_5285	44	.	4.2202	6.9063	4.43051	149
chr11	111738000	111738245	IgG1_peaks_peak_5293	44	.	4.2202	6.9063	4.43051	171
chr12	27342616	27343101	IgG1_peaks_peak_5750	44	.	4.2202	6.9063	4.43051	340
chr12	88436977	88437574	IgG1_peaks_peak_6326	44	.	4.2202	6.9063	4.43051	304
chr12	104472009	104472389	IgG1_peaks_peak_6467	44	.	4.2202	6.9063	4.43051	183
chr12	117153402	117153602	IgG1_peaks_peak_6627	44	.	4.2202	6.9063	4.43051	53
chr13	5854175	5854440	IgG1_peaks_peak_6703	44	.	4.2202	6.9063	4.43051	118
chr13	94703406	94703624	IgG1_peaks_peak_8027	44	.	4.2202	6.9063	4.43051	105
chr14	49185991	49186195	IgG1_peaks_peak_8777	44	.	4.02169	6.9063	4.43051	109
chr14	73901260	73901460	IgG1_peaks_peak_9145	44	.	4.2202	6.9063	4.43051	133
chr14	77706480	77706808	IgG1_peaks_peak_9211	44	.	4.02169	6.9063	4.43051	242
chr14	104457291	104457559	IgG1_peaks_peak_9362	44	.	4.02169	6.9063	4.43051	172
chr14	115207514	115207768	IgG1_peaks_peak_9430	44	.	4.2202	6.9063	4.43051	108
chr15	10696187	10696585	IgG1_peaks_peak_9615	44	.	4.02169	6.9063	4.43051	305
chr15	42903475	42903922	IgG1_peaks_peak_9791	44	.	4.02169	6.9063	4.43051	140
chr15	50261373	50261724	IgG1_peaks_peak_9803	44	.	4.2202	6.9063	4.43051	152
chr16	3815666	3815931	IgG1_peaks_peak_10515	44	.	3.67095	6.90574	4.43051	122
chr16	48992832	48993170	IgG1_peaks_peak_11055	44	.	4.02169	6.9063	4.43051	186
chr16	52219071	52219425	IgG1_peaks_peak_11096	44	.	4.02169	6.9063	4.43051	110
chr17	48646949	48647428	IgG1_peaks_peak_12252	44	.	4.02169	6.9063	4.43051	436
chr17	50483174	50483457	IgG1_peaks_peak_12266	44	.	4.02169	6.9063	4.43051	126
chr17	69155353	69155553	IgG1_peaks_peak_12428	44	.	4.02169	6.9063	4.43051	89
chr17	69287452	69287652	IgG1_peaks_peak_12432	44	.	4.02169	6.9063	4.43051	72
chr18	76860270	76860470	IgG1_peaks_peak_13529	44	.	4.2202	6.9063	4.43051	85
chr2	14055495	14055785	IgG1_peaks_peak_14667	44	.	4.2202	6.9063	4.43051	102
chr2	20520834	20521086	IgG1_peaks_peak_14747	44	.	4.02169	6.9063	4.43051	74
chr2	61985300	61985500	IgG1_peaks_peak_15211	44	.	4.02169	6.9063	4.43051	52
chr2	85236540	85236740	IgG1_peaks_peak_15529	44	.	4.02169	6.9063	4.43051	135
chr2	148043654	148043974	IgG1_peaks_peak_16159	44	.	4.02169	6.9063	4.43051	193
chr2	176636010	176636261	IgG1_peaks_peak_16613	44	.	4.2202	6.9063	4.43051	118
chr3	5555993	5556547	IgG1_peaks_peak_16688	44	.	4.2202	6.9063	4.43051	360
chr3	95984281	95984481	IgG1_peaks_peak_17568	44	.	3.1782	6.9058	4.43051	155
chr3	136490067	136490283	IgG1_peaks_peak_18131	44	.	4.2202	6.9063	4.43051	158
chr3	149461644	149461857	IgG1_peaks_peak_18282	44	.	4.2202	6.9063	4.43051	106
chr4	52917372	52917613	IgG1_peaks_peak_18809	44	.	4.02169	6.9063	4.43051	103
chr4	54065108	54065331	IgG1_peaks_peak_18835	44	.	4.02169	6.9063	4.43051	196
chr4	76280032	76280246	IgG1_peaks_peak_19047	44	.	4.02169	6.9063	4.43051	114
chr4	102279050	102279380	IgG1_peaks_peak_19245	44	.	4.02169	6.9063	4.43051	195
chr5	103258837	103259066	IgG1_peaks_peak_20975	44	.	4.2202	6.9063	4.43051	102
chr5	121938610	121938830	IgG1_peaks_peak_21358	44	.	4.02169	6.9063	4.43051	128
chr6	90422458	90422698	IgG1_peaks_peak_22793	44	.	4.02169	6.9063	4.43051	41
chr6	121300920	121301165	IgG1_peaks_peak_23067	44	.	4.2202	6.9063	4.43051	76
chr6	142521261	142521525	IgG1_peaks_peak_23347	44	.	4.2202	6.9063	4.43051	125
chr7	36698266	36698528	IgG1_peaks_peak_23961	44	.	4.02169	6.9063	4.43051	129
chr7	89335348	89335764	IgG1_peaks_peak_24460	44	.	4.02169	6.9063	4.43051	122
chr8	50915782	50915999	IgG1_peaks_peak_25607	44	.	4.02169	6.9063	4.43051	48
chr8	90001036	90001281	IgG1_peaks_peak_26035	44	.	4.2202	6.9063	4.43051	98
chr8	127830541	127830931	IgG1_peaks_peak_26491	44	.	4.02169	6.9063	4.43051	254
chr9	101972942	101973198	IgG1_peaks_peak_27636	44	.	4.02169	6.9063	4.43051	196
chrX	17519954	17520204	IgG1_peaks_peak_28121	44	.	4.02169	6.9063	4.43051	195
chrX	50550179	50550500	IgG1_peaks_peak_28205	44	.	4.02169	6.9063	4.43051	232
chrX	133686884	133687194	IgG1_peaks_peak_28472	44	.	4.2202	6.9063	4.43051	189
chrX	167019106	167019317	IgG1_peaks_peak_28636	44	.	4.2202	6.9063	4.43051	18
chrX	168634639	168635146	IgG1_peaks_peak_28658	44	.	4.2202	6.9063	4.43051	474
chr1	7059617	7059817	IgG1_peaks_peak_11	44	.	4.2234	6.9121	4.43433	114
chr1	58215505	58215724	IgG1_peaks_peak_412	44	.	4.2234	6.9121	4.43433	55
chr1	87475391	87475591	IgG1_peaks_peak_692	44	.	4.2234	6.9121	4.43433	99
chr1	88176190	88176547	IgG1_peaks_peak_702	44	.	4.02474	6.9121	4.43433	102
chr1	99180019	99180290	IgG1_peaks_peak_809	44	.	4.2234	6.9121	4.43433	130
chr1	100024773	100024973	IgG1_peaks_peak_810	44	.	4.02474	6.9121	4.43433	53
chr1	101892233	101892445	IgG1_peaks_peak_812	44	.	4.2234	6.9121	4.43433	127
chr1	107354310	107354510	IgG1_peaks_peak_833	44	.	4.2234	6.9121	4.43433	107
chr1	110477880	110478081	IgG1_peaks_peak_841	44	.	4.02474	6.9121	4.43433	85
chr1	113772528	113772796	IgG1_peaks_peak_843	44	.	4.02474	6.9121	4.43433	95
chr1	120479152	120479371	IgG1_peaks_peak_874	44	.	4.02474	6.9121	4.43433	127
chr1	120601253	120601680	IgG1_peaks_peak_875	44	.	4.02474	6.9121	4.43433	44
chr1	139263453	139263701	IgG1_peaks_peak_1098	44	.	4.02474	6.9121	4.43433	93
chr1	140308708	140308936	IgG1_peaks_peak_1105	44	.	4.2234	6.9121	4.43433	56
chr1	155740887	155741122	IgG1_peaks_peak_1263	44	.	4.2234	6.9121	4.43433	145
chr1	163414491	163414734	IgG1_peaks_peak_1378	44	.	4.2234	6.9121	4.43433	79
chr1	166309425	166309778	IgG1_peaks_peak_1433	44	.	4.2234	6.9121	4.43433	179
chr1	166729853	166730100	IgG1_peaks_peak_1438	44	.	4.02474	6.9121	4.43433	176
chr1	175493572	175493853	IgG1_peaks_peak_1592	44	.	4.02474	6.9121	4.43433	125
chr1	192799378	192799639	IgG1_peaks_peak_1884	44	.	4.2234	6.9121	4.43433	184
chr10	16789958	16790172	IgG1_peaks_peak_2058	44	.	4.02474	6.9121	4.43433	118
chr10	28593502	28593707	IgG1_peaks_peak_2306	44	.	4.02474	6.9121	4.43433	101
chr10	38006694	38007123	IgG1_peaks_peak_2375	44	.	4.02474	6.9121	4.43433	334
chr10	51404438	51404655	IgG1_peaks_peak_2549	44	.	4.2234	6.9121	4.43433	38
chr10	62851619	62851862	IgG1_peaks_peak_2677	44	.	4.2234	6.9121	4.43433	76
chr10	70287828	70288028	IgG1_peaks_peak_2782	44	.	4.02474	6.9121	4.43433	177
chr10	70599731	70600245	IgG1_peaks_peak_2785	44	.	4.2234	6.9121	4.43433	213
chr10	82225223	82225986	IgG1_peaks_peak_3025	44	.	4.02474	6.9121	4.43433	123
chr10	84249755	84249979	IgG1_peaks_peak_3077	44	.	4.2234	6.9121	4.43433	151
chr10	85655812	85656128	IgG1_peaks_peak_3111	44	.	4.02474	6.9121	4.43433	173
chr10	97022827	97023049	IgG1_peaks_peak_3321	44	.	4.2234	6.9121	4.43433	32
chr10	116250205	116250405	IgG1_peaks_peak_3478	44	.	4.02474	6.9121	4.43433	33
chr10	122008838	122009066	IgG1_peaks_peak_3645	44	.	4.02474	6.9121	4.43433	45
chr10	122904674	122904874	IgG1_peaks_peak_3671	44	.	4.2234	6.9121	4.43433	71
chr10	123800980	123801289	IgG1_peaks_peak_3680	44	.	4.02474	6.9121	4.43433	172
chr11	43144082	43144474	IgG1_peaks_peak_4158	44	.	4.2234	6.9121	4.43433	268
chr11	91500564	91500764	IgG1_peaks_peak_4929	44	.	4.02474	6.9121	4.43433	126
chr11	96269750	96269994	IgG1_peaks_peak_4984	44	.	4.02474	6.9121	4.43433	92
chr12	32441510	32441757	IgG1_peaks_peak_5786	44	.	4.2234	6.9121	4.43433	96
chr12	54000035	54000713	IgG1_peaks_peak_5924	44	.	4.02474	6.9121	4.43433	87
chr12	71576195	71576445	IgG1_peaks_peak_6054	44	.	4.02474	6.9121	4.43433	67
chr12	72283645	72283886	IgG1_peaks_peak_6061	44	.	4.2234	6.9121	4.43433	69
chr12	73546019	73546252	IgG1_peaks_peak_6084	44	.	4.02474	6.9121	4.43433	56
chr12	115912651	115912906	IgG1_peaks_peak_6613	44	.	4.2234	6.9121	4.43433	191
chr12	116941417	116941617	IgG1_peaks_peak_6626	44	.	4.02474	6.9121	4.43433	120
chr13	23722647	23722924	IgG1_peaks_peak_6939	44	.	4.02474	6.9121	4.43433	141
chr13	48484962	48485353	IgG1_peaks_peak_7430	44	.	4.2234	6.9121	4.43433	250
chr13	60178119	60178322	IgG1_peaks_peak_7649	44	.	4.02474	6.9121	4.43433	32
chr13	65512569	65512783	IgG1_peaks_peak_7734	44	.	4.2234	6.9121	4.43433	111
chr13	65647785	65648471	IgG1_peaks_peak_7738	44	.	4.02474	6.9121	4.43433	320
chr13	67041707	67041907	IgG1_peaks_peak_7752	44	.	4.02474	6.9121	4.43433	150
chr13	69727913	69728113	IgG1_peaks_peak_7806	44	.	4.02474	6.9121	4.43433	101
chr13	71327577	71327777	IgG1_peaks_peak_7813	44	.	4.2234	6.9121	4.43433	118
chr13	74443476	74443817	IgG1_peaks_peak_7842	44	.	4.02474	6.9121	4.43433	161
chr13	75595481	75595722	IgG1_peaks_peak_7857	44	.	4.02474	6.9121	4.43433	156
chr13	80589305	80589576	IgG1_peaks_peak_7885	44	.	4.2234	6.9121	4.43433	106
chr13	89303476	89303676	IgG1_peaks_peak_7954	44	.	4.2234	6.9121	4.43433	151
chr13	94923308	94923572	IgG1_peaks_peak_8032	44	.	4.02474	6.9121	4.43433	163
chr13	97072119	97072488	IgG1_peaks_peak_8073	44	.	4.2234	6.9121	4.43433	128
chr13	115022179	115022422	IgG1_peaks_peak_8349	44	.	4.02474	6.9121	4.43433	176
chr13	115687474	115687699	IgG1_peaks_peak_8353	44	.	4.2234	6.9121	4.43433	84
chr13	119632258	119632518	IgG1_peaks_peak_8394	44	.	4.02474	6.9121	4.43433	186
chr14	46387464	46387664	IgG1_peaks_peak_8752	44	.	4.2234	6.9121	4.43433	127
chr14	56398293	56398498	IgG1_peaks_peak_8895	44	.	4.02474	6.9121	4.43433	166
chr14	78047367	78047840	IgG1_peaks_peak_9217	44	.	4.02474	6.9121	4.43433	288
chr14	83064034	83064282	IgG1_peaks_peak_9258	44	.	4.2234	6.9121	4.43433	145
chr14	94538853	94539092	IgG1_peaks_peak_9276	44	.	4.2234	6.9121	4.43433	96
chr14	94735590	94735831	IgG1_peaks_peak_9280	44	.	4.2234	6.9121	4.43433	176
chr14	97992556	97992823	IgG1_peaks_peak_9282	44	.	4.02474	6.9121	4.43433	74
chr14	103843576	103844392	IgG1_peaks_peak_9359	44	.	4.2234	6.9121	4.43433	153
chr14	104464909	104465127	IgG1_peaks_peak_9364	44	.	4.02474	6.9121	4.43433	32
chr14	105811975	105812175	IgG1_peaks_peak_9397	44	.	4.2234	6.9121	4.43433	51
chr15	19856987	19857319	IgG1_peaks_peak_9640	44	.	4.02474	6.9121	4.43433	185
chr15	67714170	67714469	IgG1_peaks_peak_9970	44	.	4.02474	6.9121	4.43433	155
chr15	92597174	92597513	IgG1_peaks_peak_10313	44	.	4.02474	6.9121	4.43433	254
chr16	22554837	22555115	IgG1_peaks_peak_10738	44	.	4.2234	6.9121	4.43433	114
chr16	41244713	41244934	IgG1_peaks_peak_10988	44	.	4.2234	6.9121	4.43433	162
chr16	59401101	59401301	IgG1_peaks_peak_11161	44	.	4.2234	6.9121	4.43433	33
chr16	64725119	64725319	IgG1_peaks_peak_11179	44	.	4.2234	6.9121	4.43433	64
chr16	81423100	81423317	IgG1_peaks_peak_11262	44	.	4.02474	6.9121	4.43433	130
chr16	90072717	90072917	IgG1_peaks_peak_11306	44	.	4.2234	6.9121	4.43433	149
chr17	10844535	10844735	IgG1_peaks_peak_11594	44	.	4.02474	6.9121	4.43433	98
chr17	16910867	16911105	IgG1_peaks_peak_11644	44	.	4.2234	6.9121	4.43433	180
chr17	43314415	43314615	IgG1_peaks_peak_12144	44	.	4.02474	6.9121	4.43433	84
chr17	43630009	43630239	IgG1_peaks_peak_12147	44	.	4.2234	6.9121	4.43433	92
chr17	64826861	64827083	IgG1_peaks_peak_12399	44	.	4.2234	6.9121	4.43433	132
chr17	69970429	69970636	IgG1_peaks_peak_12442	44	.	4.02474	6.9121	4.43433	191
chr17	78165169	78165609	IgG1_peaks_peak_12543	44	.	4.2234	6.9121	4.43433	146
chr17	79689577	79689788	IgG1_peaks_peak_12576	44	.	4.2234	6.9121	4.43433	50
chr17	93201552	93201995	IgG1_peaks_peak_12770	44	.	4.02474	6.9121	4.43433	291
chr17	93202744	93203036	IgG1_peaks_peak_12771	44	.	4.02474	6.9121	4.43433	180
chr18	59078120	59078387	IgG1_peaks_peak_13275	44	.	4.2234	6.9121	4.43433	150
chr18	62046956	62047327	IgG1_peaks_peak_13316	44	.	4.02474	6.9121	4.43433	117
chr18	68951775	68952176	IgG1_peaks_peak_13430	44	.	4.2234	6.9121	4.43433	55
chr18	79171287	79171527	IgG1_peaks_peak_13550	44	.	4.2234	6.9121	4.43433	143
chr18	86657585	86657869	IgG1_peaks_peak_13629	44	.	4.2234	6.9121	4.43433	154
chr19	36660626	36660826	IgG1_peaks_peak_14159	44	.	4.2234	6.9121	4.43433	122
chr19	38124368	38124568	IgG1_peaks_peak_14189	44	.	4.02474	6.9121	4.43433	77
chr2	40840492	40840692	IgG1_peaks_peak_15040	44	.	4.02474	6.9121	4.43433	37
chr2	51509461	51509794	IgG1_peaks_peak_15106	44	.	4.2234	6.9121	4.43433	165
chr2	62279865	62280065	IgG1_peaks_peak_15212	44	.	4.2234	6.9121	4.43433	118
chr2	62526978	62527190	IgG1_peaks_peak_15226	44	.	4.02474	6.9121	4.43433	88
chr2	65792459	65792758	IgG1_peaks_peak_15246	44	.	4.02474	6.9121	4.43433	46
chr2	79456402	79457033	IgG1_peaks_peak_15463	44	.	4.02474	6.9121	4.43433	318
chr2	79571955	79572155	IgG1_peaks_peak_15464	44	.	4.2234	6.9121	4.43433	126
chr2	84223782	84224014	IgG1_peaks_peak_15494	44	.	4.2234	6.9121	4.43433	120
chr2	84227891	84228213	IgG1_peaks_peak_15495	44	.	4.02474	6.9121	4.43433	205
chr2	108764376	108764701	IgG1_peaks_peak_15698	44	.	4.2234	6.9121	4.43433	181
chr2	145161386	145161683	IgG1_peaks_peak_16126	44	.	4.2234	6.9121	4.43433	158
chr2	147235971	147236211	IgG1_peaks_peak_16156	44	.	4.2234	6.9121	4.43433	76
chr2	170029430	170029646	IgG1_peaks_peak_16502	44	.	4.02474	6.9121	4.43433	64
chr2	172259312	172259545	IgG1_peaks_peak_16525	44	.	4.02474	6.9121	4.43433	60
chr2	175314726	175315002	IgG1_peaks_peak_16598	44	.	4.02474	6.9121	4.43433	155
chr3	13470488	13470915	IgG1_peaks_peak_16758	44	.	4.2234	6.9121	4.43433	298
chr3	18053202	18053474	IgG1_peaks_peak_16799	44	.	4.2234	6.9121	4.43433	100
chr3	34649334	34649591	IgG1_peaks_peak_16912	44	.	4.02474	6.9121	4.43433	114
chr3	53762412	53762622	IgG1_peaks_peak_17087	44	.	4.2234	6.9121	4.43433	114
chr3	54358408	54358793	IgG1_peaks_peak_17099	44	.	4.02474	6.9121	4.43433	301
chr3	101711660	101711955	IgG1_peaks_peak_17704	44	.	4.2234	6.9121	4.43433	102
chr3	102407395	102407595	IgG1_peaks_peak_17711	44	.	4.02474	6.9121	4.43433	135
chr3	102710435	102710635	IgG1_peaks_peak_17712	44	.	4.2234	6.9121	4.43433	84
chr3	114904577	114904804	IgG1_peaks_peak_17856	44	.	4.02474	6.9121	4.43433	108
chr3	117170701	117170902	IgG1_peaks_peak_17892	44	.	4.2234	6.9121	4.43433	69
chr3	123567638	123567936	IgG1_peaks_peak_17969	44	.	4.2234	6.9121	4.43433	135
chr3	123579771	123579976	IgG1_peaks_peak_17970	44	.	4.2234	6.9121	4.43433	70
chr3	125349748	125349997	IgG1_peaks_peak_17974	44	.	4.02474	6.9121	4.43433	130
chr3	126576207	126576407	IgG1_peaks_peak_17977	44	.	4.02474	6.9121	4.43433	28
chr3	128116186	128116386	IgG1_peaks_peak_18002	44	.	4.02474	6.9121	4.43433	143
chr3	129338350	129338993	IgG1_peaks_peak_18015	44	.	4.2234	6.9121	4.43433	127
chr3	132880745	132880966	IgG1_peaks_peak_18083	44	.	4.2234	6.9121	4.43433	28
chr3	139224188	139224407	IgG1_peaks_peak_18161	44	.	4.02474	6.9121	4.43433	105
chr3	143744640	143744966	IgG1_peaks_peak_18184	44	.	4.2234	6.9121	4.43433	179
chr3	148491124	148491550	IgG1_peaks_peak_18247	44	.	4.02474	6.9121	4.43433	290
chr3	149380207	149380446	IgG1_peaks_peak_18276	44	.	4.2234	6.9121	4.43433	72
chr4	6688705	6689042	IgG1_peaks_peak_18382	44	.	4.02474	6.9121	4.43433	160
chr4	7751168	7751471	IgG1_peaks_peak_18394	44	.	4.02474	6.9121	4.43433	159
chr4	9342756	9342956	IgG1_peaks_peak_18419	44	.	4.2234	6.9121	4.43433	103
chr4	19850698	19850914	IgG1_peaks_peak_18514	44	.	4.2234	6.9121	4.43433	94
chr4	23523430	23523746	IgG1_peaks_peak_18547	44	.	4.2234	6.9121	4.43433	209
chr4	49584678	49584894	IgG1_peaks_peak_18793	44	.	4.02474	6.9121	4.43433	172
chr4	52728573	52728830	IgG1_peaks_peak_18807	44	.	4.02474	6.9121	4.43433	156
chr4	54116391	54116654	IgG1_peaks_peak_18836	44	.	4.2234	6.9121	4.43433	148
chr4	71312207	71312410	IgG1_peaks_peak_19029	44	.	4.2234	6.9121	4.43433	153
chr4	82210618	82210932	IgG1_peaks_peak_19052	44	.	4.02474	6.9121	4.43433	141
chr4	82507183	82507425	IgG1_peaks_peak_19057	44	.	4.02474	6.9121	4.43433	154
chr4	84846596	84846796	IgG1_peaks_peak_19073	44	.	4.02474	6.9121	4.43433	49
chr4	101069414	101069899	IgG1_peaks_peak_19231	44	.	4.2234	6.9121	4.43433	160
chr4	154635829	154636258	IgG1_peaks_peak_20024	44	.	4.2234	6.9121	4.43433	197
chr4_GL456216_random	914	1114	IgG1_peaks_peak_20085	44	.	4.2234	6.9121	4.43433	106
chr5	19999441	19999650	IgG1_peaks_peak_20179	44	.	4.2234	6.9121	4.43433	126
chr5	51708784	51709100	IgG1_peaks_peak_20511	44	.	4.02474	6.9121	4.43433	165
chr5	61502583	61502795	IgG1_peaks_peak_20557	44	.	4.02474	6.9121	4.43433	136
chr5	63439800	63440000	IgG1_peaks_peak_20567	44	.	4.2234	6.9121	4.43433	107
chr5	67403730	67403962	IgG1_peaks_peak_20671	44	.	4.2234	6.9121	4.43433	147
chr5	71658053	71658284	IgG1_peaks_peak_20694	44	.	4.02474	6.9121	4.43433	142
chr5	81020011	81020301	IgG1_peaks_peak_20775	44	.	4.02474	6.9121	4.43433	252
chr5	87320086	87320318	IgG1_peaks_peak_20790	44	.	4.02474	6.9121	4.43433	94
chr5	92035650	92035853	IgG1_peaks_peak_20824	44	.	4.02474	6.9121	4.43433	9
chr5	101441505	101441893	IgG1_peaks_peak_20951	44	.	4.02474	6.9121	4.43433	78
chr5	104509432	104509635	IgG1_peaks_peak_21015	44	.	4.02474	6.9121	4.43433	51
chr5	104945471	104945739	IgG1_peaks_peak_21035	44	.	4.02474	6.9121	4.43433	81
chr5	118879888	118880104	IgG1_peaks_peak_21326	44	.	4.2234	6.9121	4.43433	41
chr5	133842148	133842483	IgG1_peaks_peak_21490	44	.	4.02474	6.9121	4.43433	231
chr5	141554675	141554875	IgG1_peaks_peak_21660	44	.	4.02474	6.9121	4.43433	63
chr5	150097772	150098018	IgG1_peaks_peak_21833	44	.	4.02474	6.9121	4.43433	139
chr5	151246848	151247178	IgG1_peaks_peak_21862	44	.	4.2234	6.9121	4.43433	199
chr6	7555461	7555846	IgG1_peaks_peak_21914	44	.	4.02474	6.9121	4.43433	293
chr6	21215386	21215913	IgG1_peaks_peak_21985	44	.	4.02474	6.9121	4.43433	235
chr6	22019804	22020261	IgG1_peaks_peak_21992	44	.	4.2234	6.9121	4.43433	168
chr6	57683662	57683911	IgG1_peaks_peak_22474	44	.	4.02474	6.9121	4.43433	94
chr6	98066173	98066380	IgG1_peaks_peak_22841	44	.	4.2234	6.9121	4.43433	78
chr6	103692529	103692729	IgG1_peaks_peak_22890	44	.	4.02474	6.9121	4.43433	82
chr6	124359145	124359345	IgG1_peaks_peak_23115	44	.	4.2234	6.9121	4.43433	129
chr6	128106227	128106454	IgG1_peaks_peak_23180	44	.	4.02474	6.9121	4.43433	120
chr6	131676446	131676652	IgG1_peaks_peak_23221	44	.	4.2234	6.9121	4.43433	166
chr6	136431592	136431792	IgG1_peaks_peak_23264	44	.	4.2234	6.9121	4.43433	97
chr6	138116449	138116649	IgG1_peaks_peak_23320	44	.	4.2234	6.9121	4.43433	126
chr6	138421242	138421654	IgG1_peaks_peak_23326	44	.	4.2234	6.9121	4.43433	324
chr6	142447188	142447458	IgG1_peaks_peak_23344	44	.	4.02474	6.9121	4.43433	125
chr6	143327079	143327283	IgG1_peaks_peak_23362	44	.	4.02474	6.9121	4.43433	72
chr6	143373696	143374101	IgG1_peaks_peak_23364	44	.	4.2234	6.9121	4.43433	311
chr7	39567620	39567820	IgG1_peaks_peak_23996	44	.	4.2234	6.9121	4.43433	72
chr7	39609106	39609306	IgG1_peaks_peak_24000	44	.	4.02474	6.9121	4.43433	162
chr7	42567110	42567347	IgG1_peaks_peak_24019	44	.	4.2234	6.9121	4.43433	63
chr7	49919506	49919708	IgG1_peaks_peak_24159	44	.	4.2234	6.9121	4.43433	33
chr7	67957876	67958408	IgG1_peaks_peak_24272	44	.	4.2234	6.9121	4.43433	361
chr7	70360538	70360865	IgG1_peaks_peak_24285	44	.	4.2234	6.9121	4.43433	240
chr7	91262155	91262372	IgG1_peaks_peak_24485	44	.	4.2234	6.9121	4.43433	55
chr7	92023554	92023816	IgG1_peaks_peak_24486	44	.	4.02474	6.9121	4.43433	78
chr7	118424889	118425127	IgG1_peaks_peak_24824	44	.	4.2234	6.9121	4.43433	69
chr7	118623724	118623936	IgG1_peaks_peak_24829	44	.	4.02474	6.9121	4.43433	155
chr7	143221691	143222526	IgG1_peaks_peak_25150	44	.	4.02474	6.9121	4.43433	450
chr8	3991752	3991954	IgG1_peaks_peak_25200	44	.	4.2234	6.9121	4.43433	138
chr8	53870306	53870574	IgG1_peaks_peak_25611	44	.	4.02474	6.9121	4.43433	112
chr8	67713876	67714219	IgG1_peaks_peak_25685	44	.	4.2234	6.9121	4.43433	263
chr8	78114334	78114554	IgG1_peaks_peak_25859	44	.	4.02474	6.9121	4.43433	63
chr8	87960576	87960776	IgG1_peaks_peak_26018	44	.	4.2234	6.9121	4.43433	56
chr8	87961009	87961454	IgG1_peaks_peak_26019	44	.	4.02474	6.9121	4.43433	181
chr8	93810630	93811392	IgG1_peaks_peak_26056	44	.	4.02474	6.9121	4.43433	347
chr8	102773827	102774060	IgG1_peaks_peak_26105	44	.	4.2234	6.9121	4.43433	104
chr8	116226878	116227123	IgG1_peaks_peak_26263	44	.	4.02474	6.9121	4.43433	180
chr8	121272922	121273457	IgG1_peaks_peak_26346	44	.	4.2234	6.9121	4.43433	162
chr9	5270199	5270470	IgG1_peaks_peak_26533	44	.	4.02474	6.9121	4.43433	144
chr9	16308383	16308658	IgG1_peaks_peak_26626	44	.	4.2234	6.9121	4.43433	92
chr9	21944257	21944512	IgG1_peaks_peak_26686	44	.	4.02474	6.9121	4.43433	108
chr9	63143314	63143570	IgG1_peaks_peak_27182	44	.	4.2234	6.9121	4.43433	99
chr9	76847672	76847930	IgG1_peaks_peak_27359	44	.	4.02474	6.9121	4.43433	66
chr9	78597048	78597248	IgG1_peaks_peak_27397	44	.	4.02474	6.9121	4.43433	66
chr9	89503331	89503570	IgG1_peaks_peak_27502	44	.	4.02474	6.9121	4.43433	146
chr9	91368765	91368965	IgG1_peaks_peak_27524	44	.	4.02474	6.9121	4.43433	43
chr9	91381203	91381403	IgG1_peaks_peak_27525	44	.	4.02474	6.9121	4.43433	78
chr9	117962776	117962976	IgG1_peaks_peak_27881	44	.	4.02474	6.9121	4.43433	104
chrX	9139841	9140056	IgG1_peaks_peak_28032	44	.	4.02474	6.9121	4.43433	47
chrX	12530866	12531084	IgG1_peaks_peak_28097	44	.	4.02474	6.9121	4.43433	25
chrX	41401472	41401672	IgG1_peaks_peak_28174	44	.	4.02474	6.9121	4.43433	84
chrX	56375151	56375538	IgG1_peaks_peak_28250	44	.	4.2234	6.9121	4.43433	19
chrX	59584654	59584965	IgG1_peaks_peak_28263	44	.	4.02474	6.9121	4.43433	117
chrX	75143541	75143752	IgG1_peaks_peak_28316	44	.	4.02474	6.9121	4.43433	82
chrX	95993427	95993635	IgG1_peaks_peak_28369	44	.	4.02474	6.9121	4.43433	71
chrX	95999644	96000050	IgG1_peaks_peak_28370	44	.	4.02474	6.9121	4.43433	176
chrX	97142345	97142611	IgG1_peaks_peak_28373	44	.	4.2234	6.9121	4.43433	114
chrX	98149819	98150579	IgG1_peaks_peak_28374	44	.	4.2234	6.9121	4.43433	189
chrX	102252702	102252926	IgG1_peaks_peak_28400	44	.	4.02474	6.9121	4.43433	97
chrX	105006503	105006703	IgG1_peaks_peak_28423	44	.	4.02474	6.9121	4.43433	151
chrX	105070204	105070404	IgG1_peaks_peak_28424	44	.	4.2234	6.9121	4.43433	126
chrX	120292801	120293051	IgG1_peaks_peak_28464	44	.	4.2234	6.9121	4.43433	153
chrX	137121614	137121865	IgG1_peaks_peak_28496	44	.	4.02474	6.9121	4.43433	98
chrX	139871414	139871726	IgG1_peaks_peak_28505	44	.	4.2234	6.9121	4.43433	173
chrX	142228972	142229235	IgG1_peaks_peak_28520	44	.	4.02474	6.9121	4.43433	98
chrX	142379944	142380144	IgG1_peaks_peak_28521	44	.	4.02474	6.9121	4.43433	77
chrX	153237159	153237420	IgG1_peaks_peak_28555	44	.	4.2234	6.9121	4.43433	166
chr17	6601243	6601511	IgG1_peaks_peak_11527	44	.	2.78335	6.91423	4.43623	177
chr11	88233471	88233823	IgG1_peaks_peak_4893	44	.	3.53677	6.92385	4.44577	49
chr13	21761336	21761829	IgG1_peaks_peak_6849	44	.	3.53677	6.92385	4.44577	185
chr18	74282922	74283132	IgG1_peaks_peak_13483	44	.	3.53677	6.92385	4.44577	117
chr1	16177664	16178022	IgG1_peaks_peak_85	44	.	3.84768	6.92493	4.4466	181
chr1	98589640	98590020	IgG1_peaks_peak_808	44	.	3.84768	6.92493	4.4466	280
chr10	79426051	79426319	IgG1_peaks_peak_2909	44	.	3.84768	6.92493	4.4466	76
chr3	101232765	101232965	IgG1_peaks_peak_17691	44	.	3.84768	6.92493	4.4466	46
chr5	148584425	148584744	IgG1_peaks_peak_21778	44	.	3.84768	6.92493	4.4466	128
chr6	4588692	4589002	IgG1_peaks_peak_21887	44	.	3.84768	6.92493	4.4466	133
chr6	52484948	52485219	IgG1_peaks_peak_22401	44	.	3.84768	6.92493	4.4466	165
chr6	149375173	149375472	IgG1_peaks_peak_23465	44	.	3.84768	6.92493	4.4466	60
chr1	86511446	86511652	IgG1_peaks_peak_679	44	.	3.29194	6.92939	4.45073	50
chr11	61122566	61122976	IgG1_peaks_peak_4460	44	.	2.6237	6.92954	4.45073	114
chr13	54072078	54072418	IgG1_peaks_peak_7548	44	.	2.6237	6.92954	4.45073	190
chr17	49428395	49428667	IgG1_peaks_peak_12257	44	.	2.6237	6.92954	4.45073	77
chr19	4201502	4201918	IgG1_peaks_peak_13672	44	.	2.6237	6.92954	4.45073	115
chr19	53425576	53426136	IgG1_peaks_peak_14398	44	.	2.6237	6.92954	4.45073	453
chr2	147178536	147179159	IgG1_peaks_peak_16153	44	.	2.6237	6.92954	4.45073	350
chr2	166330245	166330590	IgG1_peaks_peak_16407	44	.	2.6237	6.92954	4.45073	171
chr4	155201198	155201407	IgG1_peaks_peak_20034	44	.	2.6237	6.92954	4.45073	55
chr5	120706476	120706918	IgG1_peaks_peak_21346	44	.	2.6237	6.92954	4.45073	312
chr5	134639559	134639947	IgG1_peaks_peak_21500	44	.	2.6237	6.92954	4.45073	124
chr6	68242388	68242622	IgG1_peaks_peak_22561	44	.	2.6237	6.92954	4.45073	148
chr7	4149442	4149768	IgG1_peaks_peak_23497	44	.	2.6237	6.92954	4.45073	257
chr7	12910444	12910743	IgG1_peaks_peak_23578	44	.	2.6237	6.92954	4.45073	131
chr7	24369373	24370251	IgG1_peaks_peak_23703	44	.	2.6237	6.92954	4.45073	315
chr7	68263610	68264955	IgG1_peaks_peak_24278	44	.	2.6237	6.92954	4.45073	371
chr7	105897515	105897843	IgG1_peaks_peak_24648	44	.	3.4102	6.92925	4.45073	97
chr9	115390869	115391797	IgG1_peaks_peak_27834	44	.	2.6237	6.92954	4.45073	389
chr1	170984883	170985432	IgG1_peaks_peak_1484	44	.	3.54363	6.93477	4.45588	319
chr10	24634619	24634849	IgG1_peaks_peak_2259	44	.	3.68392	6.93477	4.45588	50
chr10	96120042	96120418	IgG1_peaks_peak_3279	44	.	3.54363	6.93477	4.45588	66
chr4	118997581	118997795	IgG1_peaks_peak_19411	44	.	3.54363	6.93477	4.45588	65
chr10	126497947	126498370	IgG1_peaks_peak_3698	44	.	3.69022	6.93536	4.45641	98
chr7	105772092	105772294	IgG1_peaks_peak_24644	44	.	4.03535	6.93824	4.45925	73
chr10	43708181	43708406	IgG1_peaks_peak_2483	44	.	3.30016	6.94773	4.46871	196
chr14	121929399	121929692	IgG1_peaks_peak_9495	44	.	3.30016	6.94773	4.46871	132
chr13	44320507	44321311	IgG1_peaks_peak_7334	44	.	2.31301	6.94844	4.46937	565
chr3	36475394	36475727	IgG1_peaks_peak_16924	44	.	2.31301	6.94844	4.46937	274
chr6	88724563	88725026	IgG1_peaks_peak_22769	44	.	2.31301	6.94844	4.46937	385
chr11	61648856	61649331	IgG1_peaks_peak_4474	44	.	2.68192	6.94936	4.47023	356
chr2	30062515	30062768	IgG1_peaks_peak_14849	44	.	2.68192	6.94936	4.47023	74
chr14	72823153	72823427	IgG1_peaks_peak_9114	44	.	3.54837	6.95136	4.47218	95
chr4	62633816	62634209	IgG1_peaks_peak_18973	44	.	3.54837	6.95136	4.47218	113
chr14	60730697	60730902	IgG1_peaks_peak_8950	44	.	3.42059	6.95535	4.47612	156
chr16	30023471	30023675	IgG1_peaks_peak_10800	44	.	3.42059	6.95535	4.47612	67
chr17	35387091	35387291	IgG1_peaks_peak_12070	44	.	3.42059	6.95535	4.47612	146
chr5	107011706	107011955	IgG1_peaks_peak_21107	44	.	3.42059	6.95535	4.47612	132
chr1	144180777	144181126	IgG1_peaks_peak_1124	44	.	3.86378	6.95806	4.47878	109
chr11	50816624	50816891	IgG1_peaks_peak_4276	44	.	3.86378	6.95806	4.47878	76
chr2	163995585	163995826	IgG1_peaks_peak_16370	44	.	3.86378	6.95806	4.47878	166
chr5	76975130	76975465	IgG1_peaks_peak_20756	44	.	3.86378	6.95806	4.47878	199
chr10	98840403	98841028	IgG1_peaks_peak_3339	44	.	3.69699	6.96396	4.48459	487
chr6	99427653	99427899	IgG1_peaks_peak_22868	44	.	3.5562	6.96396	4.48459	96
chr1	177478893	177479222	IgG1_peaks_peak_1618	44	.	3.70441	6.96641	4.48645	261
chr10	95707896	95708182	IgG1_peaks_peak_3267	44	.	3.70441	6.96641	4.48645	189
chr10	108088259	108088644	IgG1_peaks_peak_3396	44	.	3.70441	6.96641	4.48645	260
chr12	34076222	34076450	IgG1_peaks_peak_5808	44	.	3.70441	6.96641	4.48645	58
chr12	35889447	35889710	IgG1_peaks_peak_5833	44	.	3.70441	6.96641	4.48645	185
chr13	91509236	91509477	IgG1_peaks_peak_7979	44	.	3.70441	6.96641	4.48645	218
chr16	43493545	43493871	IgG1_peaks_peak_10999	44	.	3.70441	6.96641	4.48645	197
chr17	16912272	16912474	IgG1_peaks_peak_11646	44	.	3.70441	6.96641	4.48645	81
chr17	75265052	75265358	IgG1_peaks_peak_12533	44	.	3.70441	6.96641	4.48645	300
chr18	74225143	74225343	IgG1_peaks_peak_13479	44	.	3.70441	6.96641	4.48645	78
chr19	14598378	14598766	IgG1_peaks_peak_13883	44	.	2.86599	6.96636	4.48645	317
chr19	38095745	38096047	IgG1_peaks_peak_14187	44	.	3.70441	6.96641	4.48645	157
chr19	44008844	44009345	IgG1_peaks_peak_14261	44	.	3.70441	6.96641	4.48645	371
chr4	57782592	57782877	IgG1_peaks_peak_18893	44	.	2.86599	6.96636	4.48645	38
chr5	108693248	108693630	IgG1_peaks_peak_21156	44	.	3.70441	6.96641	4.48645	132
chr5	148708256	148708588	IgG1_peaks_peak_21783	44	.	3.70441	6.96641	4.48645	34
chr6	122756011	122756264	IgG1_peaks_peak_23096	44	.	3.70441	6.96641	4.48645	157
chr8	3308500	3308705	IgG1_peaks_peak_25182	44	.	3.70441	6.96641	4.48645	65
chr1	5020951	5021193	IgG1_peaks_peak_4	44	.	3.20191	6.96909	4.48746	147
chr1	162004426	162004642	IgG1_peaks_peak_1356	44	.	3.20191	6.96909	4.48746	35
chr1	171196030	171196367	IgG1_peaks_peak_1502	44	.	3.20191	6.96909	4.48746	175
chr10	19078164	19078427	IgG1_peaks_peak_2149	44	.	3.20191	6.96909	4.48746	73
chr10	61715339	61715616	IgG1_peaks_peak_2658	44	.	3.20191	6.96909	4.48746	103
chr10	63422313	63422538	IgG1_peaks_peak_2692	44	.	3.20191	6.96909	4.48746	82
chr10	75145628	75146042	IgG1_peaks_peak_2812	44	.	3.20191	6.96909	4.48746	329
chr10	111421958	111422338	IgG1_peaks_peak_3442	44	.	3.20191	6.96909	4.48746	181
chr11	36001041	36001331	IgG1_peaks_peak_4150	44	.	3.20191	6.96909	4.48746	151
chr11	46698584	46698812	IgG1_peaks_peak_4231	44	.	3.20191	6.96909	4.48746	109
chr11	83078286	83078741	IgG1_peaks_peak_4801	44	.	3.20191	6.96909	4.48746	108
chr12	59066526	59067051	IgG1_peaks_peak_5985	44	.	3.20191	6.96909	4.48746	471
chr12	79437561	79437885	IgG1_peaks_peak_6168	44	.	3.20191	6.96909	4.48746	170
chr12	116141698	116142126	IgG1_peaks_peak_6620	44	.	3.20191	6.96909	4.48746	186
chr13	37653696	37654167	IgG1_peaks_peak_7203	44	.	3.20191	6.96909	4.48746	280
chr13	49272226	49272534	IgG1_peaks_peak_7454	44	.	3.20191	6.96909	4.48746	117
chr14	19858070	19858443	IgG1_peaks_peak_8523	44	.	3.20191	6.96909	4.48746	246
chr14	25607065	25607354	IgG1_peaks_peak_8588	44	.	3.20191	6.96909	4.48746	124
chr15	28081179	28081530	IgG1_peaks_peak_9684	44	.	3.20191	6.96909	4.48746	161
chr15	55850004	55850682	IgG1_peaks_peak_9840	44	.	3.20191	6.96909	4.48746	597
chr15	67290660	67291059	IgG1_peaks_peak_9967	44	.	3.20191	6.96909	4.48746	219
chr16	35364244	35364476	IgG1_peaks_peak_10927	44	.	3.20191	6.96909	4.48746	125
chr17	32810834	32811383	IgG1_peaks_peak_11958	44	.	3.20191	6.96909	4.48746	204
chr17	34032413	34032777	IgG1_peaks_peak_12000	44	.	3.20191	6.96909	4.48746	120
chr17	36121176	36121468	IgG1_peaks_peak_12104	44	.	3.20191	6.96909	4.48746	181
chr17	65961406	65961674	IgG1_peaks_peak_12411	44	.	3.20191	6.96909	4.48746	122
chr18	56466048	56466277	IgG1_peaks_peak_13248	44	.	3.20191	6.96909	4.48746	70
chr19	29496285	29497103	IgG1_peaks_peak_14046	44	.	3.20191	6.96909	4.48746	449
chr19	34435196	34435458	IgG1_peaks_peak_14123	44	.	3.20191	6.96909	4.48746	188
chr2	3749397	3749791	IgG1_peaks_peak_14556	44	.	3.20191	6.96909	4.48746	264
chr2	30690504	30691111	IgG1_peaks_peak_14873	44	.	3.20191	6.96909	4.48746	112
chr2	76070266	76070710	IgG1_peaks_peak_15415	44	.	3.20191	6.96909	4.48746	243
chr2	117446752	117447034	IgG1_peaks_peak_15752	44	.	3.20191	6.96909	4.48746	135
chr2	124739660	124739860	IgG1_peaks_peak_15887	44	.	3.20191	6.96909	4.48746	54
chr2	154757702	154757911	IgG1_peaks_peak_16274	44	.	3.20191	6.96909	4.48746	81
chr2	170148889	170149292	IgG1_peaks_peak_16504	44	.	3.20191	6.96909	4.48746	216
chr3	51129230	51129475	IgG1_peaks_peak_16998	44	.	3.20191	6.96909	4.48746	115
chr3	86837518	86837736	IgG1_peaks_peak_17415	44	.	3.20191	6.96909	4.48746	64
chr3	89411832	89412246	IgG1_peaks_peak_17494	44	.	3.20191	6.96909	4.48746	57
chr4	108621011	108621248	IgG1_peaks_peak_19318	44	.	3.20191	6.96909	4.48746	142
chr4	116878002	116878499	IgG1_peaks_peak_19382	44	.	3.20191	6.96909	4.48746	138
chr5	121837737	121837937	IgG1_peaks_peak_21356	44	.	3.20191	6.96909	4.48746	74
chr5	137778410	137778780	IgG1_peaks_peak_21593	44	.	3.20191	6.96909	4.48746	111
chr6	8777335	8777797	IgG1_peaks_peak_21940	44	.	3.20191	6.96909	4.48746	82
chr6	49035774	49036034	IgG1_peaks_peak_22314	44	.	3.20191	6.96909	4.48746	122
chr6	82714312	82714779	IgG1_peaks_peak_22655	44	.	3.20191	6.96909	4.48746	93
chr6	114778600	114779073	IgG1_peaks_peak_22941	44	.	3.20191	6.96909	4.48746	124
chr6	125471462	125471799	IgG1_peaks_peak_23145	44	.	3.20191	6.96909	4.48746	145
chr7	3692693	3693024	IgG1_peaks_peak_23483	44	.	3.20191	6.96909	4.48746	195
chr7	27397587	27397898	IgG1_peaks_peak_23785	44	.	3.20191	6.96909	4.48746	171
chr7	45466937	45467393	IgG1_peaks_peak_24084	44	.	3.20191	6.96909	4.48746	142
chr7	132813932	132814173	IgG1_peaks_peak_25026	44	.	3.20191	6.96909	4.48746	125
chr8	88694213	88694502	IgG1_peaks_peak_26032	44	.	3.20191	6.96909	4.48746	184
chr8	123474462	123474817	IgG1_peaks_peak_26378	44	.	3.20191	6.96909	4.48746	104
chr9	14147171	14147639	IgG1_peaks_peak_26589	44	.	3.20191	6.96909	4.48746	91
chr9	40607768	40608293	IgG1_peaks_peak_26837	44	.	3.20191	6.96909	4.48746	384
chr9	48444465	48444739	IgG1_peaks_peak_26959	44	.	3.20191	6.96909	4.48746	151
chr9	64091914	64092398	IgG1_peaks_peak_27197	44	.	3.20191	6.96909	4.48746	255
chr9	71771054	71771278	IgG1_peaks_peak_27305	44	.	3.20191	6.96909	4.48746	79
chr9	124278987	124279281	IgG1_peaks_peak_27998	44	.	3.20191	6.96909	4.48746	189
chr12	112850278	112850628	IgG1_peaks_peak_6582	44	.	3.30956	6.97264	4.49098	219
chr13	9276186	9276386	IgG1_peaks_peak_6726	44	.	4.05386	6.97394	4.49225	126
chr13	21470780	21471048	IgG1_peaks_peak_6836	44	.	4.05386	6.97394	4.49225	170
chr2	124417309	124417542	IgG1_peaks_peak_15874	44	.	4.05386	6.97394	4.49225	152
chr5	107498181	107498381	IgG1_peaks_peak_21117	44	.	4.05386	6.97394	4.49225	103
chr4	128711593	128711829	IgG1_peaks_peak_19546	44	.	2.68357	6.97519	4.49345	142
chr8	123600578	123600891	IgG1_peaks_peak_26380	44	.	2.68357	6.97519	4.49345	149
chr1	40052523	40052825	IgG1_peaks_peak_249	44	.	3.20362	6.97687	4.49511	129
chr13	102689394	102689595	IgG1_peaks_peak_8159	44	.	3.30949	6.97687	4.49511	56
chr5	146679846	146680073	IgG1_peaks_peak_21725	44	.	3.20362	6.97687	4.49511	113
chr9	52289108	52289308	IgG1_peaks_peak_27007	44	.	3.56004	6.97901	4.4972	103
chr1	52726450	52726804	IgG1_peaks_peak_339	44	.	3.11082	6.98403	4.49887	108
chr1	106713695	106713942	IgG1_peaks_peak_828	44	.	3.02259	6.98403	4.49887	126
chr1	156994347	156994733	IgG1_peaks_peak_1285	44	.	3.02259	6.98403	4.49887	73
chr1	163308895	163309130	IgG1_peaks_peak_1376	44	.	3.11082	6.98403	4.49887	36
chr1	186704252	186704657	IgG1_peaks_peak_1797	44	.	3.02259	6.98403	4.49887	259
chr10	19657576	19658030	IgG1_peaks_peak_2162	44	.	3.02259	6.98403	4.49887	268
chr10	20771543	20771769	IgG1_peaks_peak_2186	44	.	3.11082	6.98403	4.49887	146
chr10	43980945	43981151	IgG1_peaks_peak_2504	44	.	3.02259	6.98403	4.49887	110
chr10	45000663	45001429	IgG1_peaks_peak_2525	44	.	3.11082	6.98403	4.49887	453
chr10	78351556	78351882	IgG1_peaks_peak_2892	44	.	3.02259	6.98403	4.49887	234
chr10	93431315	93431533	IgG1_peaks_peak_3213	44	.	3.11082	6.98403	4.49887	173
chr10	103028149	103028552	IgG1_peaks_peak_3387	44	.	3.11082	6.98403	4.49887	282
chr10	111298315	111298521	IgG1_peaks_peak_3438	44	.	3.11082	6.98403	4.49887	148
chr10	118816664	118817063	IgG1_peaks_peak_3548	44	.	3.02259	6.98403	4.49887	95
chr10	120743553	120743990	IgG1_peaks_peak_3597	44	.	3.11082	6.98403	4.49887	369
chr10	128264174	128264390	IgG1_peaks_peak_3746	44	.	3.02259	6.98403	4.49887	115
chr11	5837233	5837616	IgG1_peaks_peak_3848	44	.	3.11082	6.98403	4.49887	190
chr11	24079877	24080077	IgG1_peaks_peak_4029	44	.	3.02259	6.98403	4.49887	82
chr11	50212914	50213172	IgG1_peaks_peak_4264	44	.	3.11082	6.98403	4.49887	163
chr11	78751149	78751635	IgG1_peaks_peak_4720	44	.	3.02259	6.98403	4.49887	293
chr11	79527575	79527831	IgG1_peaks_peak_4736	44	.	3.11082	6.98403	4.49887	86
chr11	110267989	110268441	IgG1_peaks_peak_5266	44	.	3.02259	6.98403	4.49887	369
chr11	111064788	111065008	IgG1_peaks_peak_5289	44	.	3.02259	6.98403	4.49887	65
chr11	114446859	114447094	IgG1_peaks_peak_5313	44	.	3.02259	6.98403	4.49887	127
chr12	3739266	3739490	IgG1_peaks_peak_5528	44	.	3.02259	6.98403	4.49887	134
chr12	16386531	16387594	IgG1_peaks_peak_5631	44	.	3.11082	6.98403	4.49887	534
chr12	55466500	55466828	IgG1_peaks_peak_5949	44	.	3.11082	6.98403	4.49887	182
chr12	74284001	74284516	IgG1_peaks_peak_6108	44	.	3.02259	6.98403	4.49887	134
chr12	108894022	108894643	IgG1_peaks_peak_6513	44	.	3.02259	6.98403	4.49887	285
chr12	110417942	110418142	IgG1_peaks_peak_6528	44	.	3.11082	6.98403	4.49887	164
chr12	112877501	112877747	IgG1_peaks_peak_6588	44	.	3.02259	6.98403	4.49887	132
chr13	21478892	21479477	IgG1_peaks_peak_6837	44	.	3.11082	6.98403	4.49887	144
chr13	23716052	23716728	IgG1_peaks_peak_6935	44	.	3.02259	6.98403	4.49887	552
chr13	24799937	24800193	IgG1_peaks_peak_7011	44	.	3.02259	6.98403	4.49887	197
chr13	30660264	30660769	IgG1_peaks_peak_7068	44	.	3.11082	6.98403	4.49887	152
chr13	34154502	34154929	IgG1_peaks_peak_7141	44	.	3.11082	6.98403	4.49887	159
chr13	44538606	44538920	IgG1_peaks_peak_7359	44	.	3.02259	6.98403	4.49887	149
chr13	45685397	45685752	IgG1_peaks_peak_7389	44	.	3.11082	6.98403	4.49887	109
chr13	55437266	55437564	IgG1_peaks_peak_7586	44	.	3.02259	6.98403	4.49887	130
chr13	98317051	98317393	IgG1_peaks_peak_8096	44	.	3.11082	6.98403	4.49887	100
chr13	101909225	101909625	IgG1_peaks_peak_8150	44	.	3.11082	6.98403	4.49887	167
chr14	27384370	27384715	IgG1_peaks_peak_8626	44	.	3.11082	6.98403	4.49887	77
chr14	30457955	30458165	IgG1_peaks_peak_8657	44	.	3.11082	6.98403	4.49887	124
chr14	33320094	33320322	IgG1_peaks_peak_8711	44	.	3.02259	6.98403	4.49887	193
chr14	53121818	53122197	IgG1_peaks_peak_8825	44	.	3.02259	6.98403	4.49887	185
chr14	57797982	57798282	IgG1_peaks_peak_8913	44	.	3.02259	6.98403	4.49887	135
chr14	59969669	59970596	IgG1_peaks_peak_8940	44	.	3.02259	6.98403	4.49887	199
chr14	73119180	73119430	IgG1_peaks_peak_9124	44	.	3.02259	6.98403	4.49887	117
chr14	73441999	73442341	IgG1_peaks_peak_9139	44	.	3.11082	6.98403	4.49887	147
chr14	77157564	77158069	IgG1_peaks_peak_9207	44	.	3.02259	6.98403	4.49887	36
chr15	5108325	5108562	IgG1_peaks_peak_9542	44	.	3.02259	6.98403	4.49887	172
chr15	28159068	28159314	IgG1_peaks_peak_9685	44	.	3.11082	6.98403	4.49887	124
chr15	36647955	36648321	IgG1_peaks_peak_9732	44	.	3.02259	6.98403	4.49887	226
chr15	37791275	37791917	IgG1_peaks_peak_9746	44	.	3.02259	6.98403	4.49887	253
chr15	74968478	74968894	IgG1_peaks_peak_10016	44	.	3.02259	6.98403	4.49887	115
chr15	91572307	91572535	IgG1_peaks_peak_10307	44	.	3.11082	6.98403	4.49887	164
chr15	99252767	99253171	IgG1_peaks_peak_10411	44	.	3.02259	6.98403	4.49887	261
chr15	99370556	99370888	IgG1_peaks_peak_10413	44	.	3.11082	6.98403	4.49887	121
chr16	55555205	55555498	IgG1_peaks_peak_11106	44	.	3.02259	6.98403	4.49887	146
chr16	62854429	62854700	IgG1_peaks_peak_11175	44	.	3.02259	6.98403	4.49887	197
chr16	76365796	76366167	IgG1_peaks_peak_11225	44	.	3.02259	6.98403	4.49887	125
chr17	27203424	27203743	IgG1_peaks_peak_11828	44	.	3.02259	6.98403	4.49887	51
chr17	31854035	31854235	IgG1_peaks_peak_11926	44	.	3.02259	6.98403	4.49887	158
chr17	51178515	51178764	IgG1_peaks_peak_12270	44	.	3.11082	6.98403	4.49887	86
chr17	72965908	72966366	IgG1_peaks_peak_12498	44	.	3.02259	6.98403	4.49887	269
chr18	31633868	31634161	IgG1_peaks_peak_12981	44	.	3.11082	6.98403	4.49887	128
chr18	39083310	39083554	IgG1_peaks_peak_13126	44	.	3.11082	6.98403	4.49887	105
chr18	57837093	57837568	IgG1_peaks_peak_13264	44	.	3.11082	6.98403	4.49887	383
chr19	11355488	11356177	IgG1_peaks_peak_13824	44	.	3.11082	6.98403	4.49887	489
chr19	19110712	19111198	IgG1_peaks_peak_13920	44	.	3.11082	6.98403	4.49887	14
chr19	24225049	24225249	IgG1_peaks_peak_13975	44	.	3.11082	6.98403	4.49887	73
chr19	29488335	29488574	IgG1_peaks_peak_14042	44	.	3.02259	6.98403	4.49887	137
chr19	36736691	36737061	IgG1_peaks_peak_14160	44	.	3.11082	6.98403	4.49887	215
chr19	40612110	40612355	IgG1_peaks_peak_14199	44	.	3.02259	6.98403	4.49887	69
chr19	45233009	45233507	IgG1_peaks_peak_14297	44	.	3.02259	6.98403	4.49887	263
chr19	46500243	46500550	IgG1_peaks_peak_14326	44	.	3.11082	6.98403	4.49887	79
chr19	53434569	53434781	IgG1_peaks_peak_14400	44	.	3.11082	6.98403	4.49887	68
chr2	5392692	5393009	IgG1_peaks_peak_14574	44	.	3.11082	6.98403	4.49887	197
chr2	6476964	6477564	IgG1_peaks_peak_14604	44	.	3.11082	6.98403	4.49887	418
chr2	32166317	32166614	IgG1_peaks_peak_14911	44	.	3.02259	6.98403	4.49887	185
chr2	34671586	34671786	IgG1_peaks_peak_14961	44	.	3.02259	6.98403	4.49887	150
chr2	65413743	65414105	IgG1_peaks_peak_15244	44	.	3.02259	6.98403	4.49887	123
chr2	76367144	76367561	IgG1_peaks_peak_15417	44	.	3.02259	6.98403	4.49887	357
chr2	119236994	119237783	IgG1_peaks_peak_15811	44	.	3.02259	6.98403	4.49887	553
chr2	119799133	119799439	IgG1_peaks_peak_15824	44	.	3.02259	6.98403	4.49887	162
chr2	173018001	173018395	IgG1_peaks_peak_16537	44	.	3.02259	6.98403	4.49887	113
chr3	51798534	51799081	IgG1_peaks_peak_17030	44	.	3.02259	6.98403	4.49887	194
chr3	69374230	69374938	IgG1_peaks_peak_17288	44	.	3.11082	6.98403	4.49887	369
chr3	79177093	79177652	IgG1_peaks_peak_17323	44	.	3.02259	6.98403	4.49887	197
chr3	95357013	95357426	IgG1_peaks_peak_17546	44	.	3.11082	6.98403	4.49887	121
chr3	96597897	96598225	IgG1_peaks_peak_17622	44	.	3.11082	6.98403	4.49887	156
chr3	100691702	100692736	IgG1_peaks_peak_17679	44	.	3.02259	6.98403	4.49887	849
chr3	101377734	101378210	IgG1_peaks_peak_17699	44	.	3.02259	6.98403	4.49887	71
chr3	108167468	108167712	IgG1_peaks_peak_17810	44	.	3.11082	6.98403	4.49887	171
chr3	115643141	115643708	IgG1_peaks_peak_17861	44	.	3.02259	6.98403	4.49887	14
chr4	59718683	59719267	IgG1_peaks_peak_18948	44	.	3.11082	6.98403	4.49887	499
chr4	110050633	110051285	IgG1_peaks_peak_19332	44	.	3.02259	6.98403	4.49887	143
chr4	136309796	136310458	IgG1_peaks_peak_19760	44	.	3.11082	6.98403	4.49887	421
chr4	137787826	137788026	IgG1_peaks_peak_19774	44	.	3.02259	6.98403	4.49887	61
chr4	150808374	150809375	IgG1_peaks_peak_19967	44	.	3.11082	6.98403	4.49887	776
chr4	152158297	152158610	IgG1_peaks_peak_19992	44	.	3.02259	6.98403	4.49887	119
chr5	23893540	23893775	IgG1_peaks_peak_20238	44	.	3.02259	6.98403	4.49887	126
chr5	36979422	36980060	IgG1_peaks_peak_20427	44	.	3.02259	6.98403	4.49887	217
chr5	105643519	105643870	IgG1_peaks_peak_21076	44	.	3.02259	6.98403	4.49887	125
chr5	105698214	105698458	IgG1_peaks_peak_21081	44	.	3.11082	6.98403	4.49887	85
chr5	146832909	146833122	IgG1_peaks_peak_21734	44	.	3.02259	6.98403	4.49887	51
chr5	149002562	149003021	IgG1_peaks_peak_21800	44	.	3.02259	6.98403	4.49887	136
chr6	5167366	5167634	IgG1_peaks_peak_21900	44	.	3.11082	6.98403	4.49887	145
chr6	37714101	37714491	IgG1_peaks_peak_22127	44	.	3.11082	6.98403	4.49887	197
chr6	66895849	66896273	IgG1_peaks_peak_22536	44	.	3.11082	6.98403	4.49887	320
chr6	127154478	127154754	IgG1_peaks_peak_23165	44	.	3.02259	6.98403	4.49887	90
chr6	129014322	129014617	IgG1_peaks_peak_23199	44	.	3.11082	6.98403	4.49887	182
chr7	19001141	19001396	IgG1_peaks_peak_23643	44	.	3.02259	6.98403	4.49887	189
chr7	27856675	27856950	IgG1_peaks_peak_23806	44	.	3.02259	6.98403	4.49887	122
chr7	27978850	27979535	IgG1_peaks_peak_23811	44	.	3.02259	6.98403	4.49887	247
chr7	30321736	30321936	IgG1_peaks_peak_23882	44	.	3.02259	6.98403	4.49887	37
chr7	34655593	34655957	IgG1_peaks_peak_23934	44	.	3.02259	6.98403	4.49887	69
chr7	45240515	45240734	IgG1_peaks_peak_24074	44	.	3.02259	6.98403	4.49887	76
chr7	48785163	48785376	IgG1_peaks_peak_24129	44	.	3.11082	6.98403	4.49887	115
chr7	82174561	82174798	IgG1_peaks_peak_24405	44	.	3.02259	6.98403	4.49887	172
chr7	97737643	97738049	IgG1_peaks_peak_24528	44	.	3.11082	6.98403	4.49887	192
chr7	117414975	117415320	IgG1_peaks_peak_24813	44	.	3.02259	6.98403	4.49887	179
chr7	118129053	118129421	IgG1_peaks_peak_24816	44	.	3.11082	6.98403	4.49887	50
chr7	141009131	141009518	IgG1_peaks_peak_25107	44	.	3.11082	6.98403	4.49887	118
chr8	13600764	13601445	IgG1_peaks_peak_25291	44	.	3.11082	6.98403	4.49887	133
chr8	33899648	33899999	IgG1_peaks_peak_25457	44	.	3.11082	6.98403	4.49887	103
chr8	57651532	57652141	IgG1_peaks_peak_25631	44	.	3.11082	6.98403	4.49887	399
chr8	83772633	83773263	IgG1_peaks_peak_25935	44	.	3.11082	6.98403	4.49887	494
chr8	83773376	83773589	IgG1_peaks_peak_25936	44	.	3.11082	6.98403	4.49887	130
chr8	85491615	85491932	IgG1_peaks_peak_25987	44	.	3.02259	6.98403	4.49887	7
chr8	117498196	117499063	IgG1_peaks_peak_26278	44	.	3.02259	6.98403	4.49887	829
chr8	120114441	120114981	IgG1_peaks_peak_26311	44	.	3.11082	6.98403	4.49887	198
chr8	124948072	124948447	IgG1_peaks_peak_26405	44	.	3.02259	6.98403	4.49887	186
chr9	22116255	22116525	IgG1_peaks_peak_26694	44	.	3.11082	6.98403	4.49887	76
chr9	45041528	45041892	IgG1_peaks_peak_26928	44	.	3.11082	6.98403	4.49887	79
chr9	63702655	63702872	IgG1_peaks_peak_27188	44	.	3.02259	6.98403	4.49887	109
chr9	65216686	65217135	IgG1_peaks_peak_27208	44	.	3.11082	6.98403	4.49887	68
chr9	114760525	114760796	IgG1_peaks_peak_27818	44	.	3.02259	6.98403	4.49887	96
chrX	133688566	133688883	IgG1_peaks_peak_28473	44	.	3.11082	6.98403	4.49887	166
chr19	34186953	34187153	IgG1_peaks_peak_14118	45	.	3.88002	6.99139	4.50618	64
chr4	45342609	45342881	IgG1_peaks_peak_18714	45	.	3.88002	6.99139	4.50618	92
chr1	189797945	189798500	IgG1_peaks_peak_1828	45	.	3.56886	6.99331	4.508	402
chr2	164856307	164856544	IgG1_peaks_peak_16389	45	.	3.71014	6.99331	4.508	116
chr6	86571549	86571773	IgG1_peaks_peak_22732	45	.	3.71014	6.99331	4.508	118
chr6	116693693	116694156	IgG1_peaks_peak_22988	45	.	3.71014	6.99331	4.508	180
chr8	111731547	111731946	IgG1_peaks_peak_26224	45	.	3.71014	6.99331	4.508	264
chr1	138269088	138269293	IgG1_peaks_peak_1083	45	.	3.31902	6.99767	4.51028	39
chr10	18979597	18980035	IgG1_peaks_peak_2139	45	.	3.31902	6.99767	4.51028	270
chr10	40497463	40497837	IgG1_peaks_peak_2415	45	.	3.31902	6.99767	4.51028	195
chr11	5354677	5355185	IgG1_peaks_peak_3840	45	.	3.31902	6.99767	4.51028	192
chr11	25301121	25301338	IgG1_peaks_peak_4053	45	.	3.31902	6.99767	4.51028	136
chr11	46056716	46057034	IgG1_peaks_peak_4201	45	.	3.31902	6.99767	4.51028	307
chr11	53182399	53182697	IgG1_peaks_peak_4320	45	.	3.31902	6.99767	4.51028	198
chr11	54294218	54294461	IgG1_peaks_peak_4354	45	.	3.31902	6.99767	4.51028	110
chr11	85311860	85312197	IgG1_peaks_peak_4838	45	.	3.31902	6.99767	4.51028	158
chr12	24832016	24832506	IgG1_peaks_peak_5714	45	.	3.31902	6.99767	4.51028	171
chr12	51867108	51867511	IgG1_peaks_peak_5908	45	.	3.31902	6.99767	4.51028	137
chr12	54187526	54187773	IgG1_peaks_peak_5927	45	.	3.31902	6.99767	4.51028	58
chr12	85288086	85288302	IgG1_peaks_peak_6271	45	.	3.31902	6.99767	4.51028	85
chr13	51156514	51156772	IgG1_peaks_peak_7464	45	.	3.31902	6.99767	4.51028	59
chr13	52162132	52163544	IgG1_peaks_peak_7504	45	.	3.31902	6.99767	4.51028	143
chr13	65252486	65252827	IgG1_peaks_peak_7725	45	.	3.31902	6.99767	4.51028	165
chr13	101878514	101879047	IgG1_peaks_peak_8148	45	.	3.31902	6.99767	4.51028	102
chr13	105299814	105300014	IgG1_peaks_peak_8184	45	.	3.31902	6.99767	4.51028	123
chr13	117024982	117025331	IgG1_peaks_peak_8359	45	.	3.31902	6.99767	4.51028	81
chr14	20545839	20546039	IgG1_peaks_peak_8540	45	.	3.31902	6.99767	4.51028	149
chr14	54578805	54579035	IgG1_peaks_peak_8852	45	.	3.31902	6.99767	4.51028	94
chr14	121872954	121873301	IgG1_peaks_peak_9492	45	.	3.31902	6.99767	4.51028	169
chr15	12036498	12036805	IgG1_peaks_peak_9631	45	.	3.31902	6.99767	4.51028	233
chr15	62287347	62287616	IgG1_peaks_peak_9911	45	.	3.31902	6.99767	4.51028	85
chr16	64757914	64758144	IgG1_peaks_peak_11180	45	.	3.31902	6.99767	4.51028	76
chr17	21401751	21402079	IgG1_peaks_peak_11683	45	.	3.31902	6.99767	4.51028	159
chr17	27342543	27343136	IgG1_peaks_peak_11831	45	.	3.31902	6.99767	4.51028	108
chr17	32940225	32940428	IgG1_peaks_peak_11968	45	.	3.31902	6.99767	4.51028	13
chr17	33241265	33241493	IgG1_peaks_peak_11978	45	.	3.31902	6.99767	4.51028	40
chr17	71184119	71184445	IgG1_peaks_peak_12470	45	.	3.31902	6.99767	4.51028	232
chr17	72962242	72962442	IgG1_peaks_peak_12497	45	.	3.31902	6.99767	4.51028	43
chr17	86167108	86167573	IgG1_peaks_peak_12680	45	.	3.31902	6.99767	4.51028	317
chr17	86205585	86205847	IgG1_peaks_peak_12683	45	.	3.31902	6.99767	4.51028	179
chr17	88700709	88701191	IgG1_peaks_peak_12755	45	.	3.31902	6.99767	4.51028	87
chr18	15194767	15195209	IgG1_peaks_peak_12896	45	.	3.31902	6.99767	4.51028	162
chr18	42601907	42602108	IgG1_peaks_peak_13153	45	.	3.31902	6.99767	4.51028	121
chr18	53161657	53162153	IgG1_peaks_peak_13202	45	.	3.31902	6.99767	4.51028	358
chr18	68829267	68829673	IgG1_peaks_peak_13425	45	.	3.31902	6.99767	4.51028	209
chr19	21861107	21861311	IgG1_peaks_peak_13943	45	.	3.31902	6.99767	4.51028	33
chr19	23149770	23150000	IgG1_peaks_peak_13955	45	.	3.31902	6.99767	4.51028	182
chr19	29323494	29323818	IgG1_peaks_peak_14036	45	.	3.31902	6.99767	4.51028	134
chr19	45074134	45074334	IgG1_peaks_peak_14292	45	.	3.31902	6.99767	4.51028	131
chr2	24335179	24335761	IgG1_peaks_peak_14762	45	.	3.31902	6.99767	4.51028	198
chr2	68349560	68350018	IgG1_peaks_peak_15256	45	.	3.31902	6.99767	4.51028	345
chr2	68472593	68472815	IgG1_peaks_peak_15264	45	.	3.31902	6.99767	4.51028	35
chr2	71735688	71735892	IgG1_peaks_peak_15330	45	.	3.31902	6.99767	4.51028	76
chr2	84870832	84871304	IgG1_peaks_peak_15511	45	.	3.31902	6.99767	4.51028	177
chr2	109673584	109674041	IgG1_peaks_peak_15701	45	.	3.31902	6.99767	4.51028	169
chr2	161109501	161109874	IgG1_peaks_peak_16351	45	.	3.31902	6.99767	4.51028	59
chr2	178565237	178565694	IgG1_peaks_peak_16645	45	.	3.31902	6.99767	4.51028	113
chr3	60409285	60409534	IgG1_peaks_peak_17187	45	.	3.31902	6.99767	4.51028	116
chr3	79198134	79198370	IgG1_peaks_peak_17326	45	.	3.31902	6.99767	4.51028	142
chr3	136253070	136253334	IgG1_peaks_peak_18126	45	.	3.31902	6.99767	4.51028	41
chr4	59273880	59274283	IgG1_peaks_peak_18921	45	.	3.31902	6.99767	4.51028	243
chr4	88079099	88079335	IgG1_peaks_peak_19094	45	.	3.31902	6.99767	4.51028	118
chr4	89289087	89289549	IgG1_peaks_peak_19133	45	.	3.31902	6.99767	4.51028	212
chr4	89372654	89372895	IgG1_peaks_peak_19138	45	.	3.31902	6.99767	4.51028	58
chr4	156254417	156254744	IgG1_peaks_peak_20084	45	.	3.31902	6.99767	4.51028	240
chr5	4758152	4758364	IgG1_peaks_peak_20105	45	.	3.31902	6.99767	4.51028	136
chr5	37056677	37056966	IgG1_peaks_peak_20435	45	.	3.31902	6.99767	4.51028	138
chr5	67826285	67826800	IgG1_peaks_peak_20681	45	.	3.31902	6.99767	4.51028	112
chr5	104588843	104589046	IgG1_peaks_peak_21023	45	.	3.31902	6.99767	4.51028	24
chr5	115474298	115474562	IgG1_peaks_peak_21280	45	.	3.31902	6.99767	4.51028	133
chr6	48829950	48830183	IgG1_peaks_peak_22305	45	.	3.31902	6.99767	4.51028	43
chr6	51329826	51330343	IgG1_peaks_peak_22367	45	.	3.31902	6.99767	4.51028	322
chr6	72254473	72254673	IgG1_peaks_peak_22612	45	.	3.31902	6.99767	4.51028	92
chr6	91156599	91157118	IgG1_peaks_peak_22800	45	.	3.31902	6.99767	4.51028	351
chr6	129351072	129351274	IgG1_peaks_peak_23208	45	.	3.31902	6.99767	4.51028	122
chr6	145302127	145302575	IgG1_peaks_peak_23394	45	.	3.31902	6.99767	4.51028	170
chr7	4613930	4614495	IgG1_peaks_peak_23503	45	.	3.31902	6.99767	4.51028	199
chr7	106031789	106032004	IgG1_peaks_peak_24651	45	.	3.31902	6.99767	4.51028	117
chr8	36994124	36994489	IgG1_peaks_peak_25528	45	.	3.31902	6.99767	4.51028	189
chr8	57799711	57800496	IgG1_peaks_peak_25633	45	.	3.31902	6.99767	4.51028	117
chr8	124863857	124864161	IgG1_peaks_peak_26401	45	.	3.31902	6.99767	4.51028	138
chr8	125725526	125725936	IgG1_peaks_peak_26435	45	.	3.31902	6.99767	4.51028	237
chr9	87255391	87255831	IgG1_peaks_peak_27481	45	.	3.31902	6.99767	4.51028	20
chr9	111495653	111495943	IgG1_peaks_peak_27798	45	.	3.31902	6.99767	4.51028	95
chrX	20425722	20425957	IgG1_peaks_peak_28134	45	.	3.31902	6.99767	4.51028	82
chrX	153887233	153887552	IgG1_peaks_peak_28568	45	.	3.31902	6.99767	4.51028	146
chrX	167049933	167050414	IgG1_peaks_peak_28638	45	.	3.31902	6.99767	4.51028	293
chr1	52423244	52423454	IgG1_peaks_peak_333	45	.	3.31834	7.00076	4.51335	69
chr19	8799106	8799322	IgG1_peaks_peak_13763	45	.	3.31834	7.00076	4.51335	45
chr1_GL456210_random	93057	93272	IgG1_peaks_peak_14538	45	.	3.31834	7.00076	4.51335	163
chr11	117306757	117306967	IgG1_peaks_peak_5388	45	.	3.57179	7.0068	4.51935	150
chr14	62295195	62295395	IgG1_peaks_peak_8988	45	.	3.57179	7.0068	4.51935	58
chr2	43558711	43558951	IgG1_peaks_peak_15041	45	.	3.57179	7.0068	4.51935	169
chr3	21942823	21943033	IgG1_peaks_peak_16840	45	.	3.44158	7.00793	4.5204	149
chr5	142039852	142040161	IgG1_peaks_peak_21662	45	.	4.07255	7.00991	4.52235	161
chr7	89891634	89891852	IgG1_peaks_peak_24469	45	.	4.07255	7.00991	4.52235	131
chrX	50804145	50804467	IgG1_peaks_peak_28224	45	.	4.07255	7.00991	4.52235	146
chr1	36053499	36053761	IgG1_peaks_peak_180	45	.	3.5816	7.02282	4.53442	168
chr1	120341917	120342124	IgG1_peaks_peak_870	45	.	3.72339	7.02282	4.53442	103
chr1	127850150	127850384	IgG1_peaks_peak_910	45	.	3.72339	7.02282	4.53442	145
chr1	177383119	177383379	IgG1_peaks_peak_1614	45	.	3.72339	7.02282	4.53442	92
chr10	39266345	39266732	IgG1_peaks_peak_2388	45	.	3.5816	7.02282	4.53442	56
chr10	77531311	77531678	IgG1_peaks_peak_2876	45	.	3.5816	7.02282	4.53442	190
chr10	80331660	80331921	IgG1_peaks_peak_2934	45	.	3.72339	7.02282	4.53442	87
chr11	23067057	23067273	IgG1_peaks_peak_4011	45	.	3.5816	7.02282	4.53442	62
chr11	82614414	82614696	IgG1_peaks_peak_4778	45	.	3.5816	7.02282	4.53442	92
chr13	5844343	5844727	IgG1_peaks_peak_6700	45	.	3.5816	7.02282	4.53442	192
chr13	85458832	85459092	IgG1_peaks_peak_7940	45	.	3.72339	7.02282	4.53442	193
chr14	75444632	75444873	IgG1_peaks_peak_9167	45	.	3.5816	7.02282	4.53442	127
chr16	16358014	16358238	IgG1_peaks_peak_10619	45	.	3.72339	7.02282	4.53442	106
chr16	31274881	31275204	IgG1_peaks_peak_10851	45	.	3.5816	7.02282	4.53442	135
chr17	18967564	18967851	IgG1_peaks_peak_11673	45	.	3.72339	7.02282	4.53442	153
chr18	55025695	55025906	IgG1_peaks_peak_13224	45	.	3.72339	7.02282	4.53442	78
chr2	128072867	128073169	IgG1_peaks_peak_15946	45	.	3.5816	7.02282	4.53442	110
chr2	144742174	144742402	IgG1_peaks_peak_16125	45	.	3.72339	7.02282	4.53442	127
chr3	40524967	40525546	IgG1_peaks_peak_16965	45	.	3.5816	7.02282	4.53442	450
chr5	36452313	36452676	IgG1_peaks_peak_20415	45	.	3.5816	7.02282	4.53442	267
chr6	38047953	38048642	IgG1_peaks_peak_22138	45	.	3.72339	7.02282	4.53442	173
chr6	49013286	49013567	IgG1_peaks_peak_22310	45	.	3.72339	7.02282	4.53442	120
chr6	67159375	67159864	IgG1_peaks_peak_22544	45	.	3.72339	7.02282	4.53442	300
chr6	70709410	70709864	IgG1_peaks_peak_22576	45	.	3.72339	7.02282	4.53442	331
chr8	34965005	34965225	IgG1_peaks_peak_25478	45	.	3.72339	7.02282	4.53442	156
chr8	66332323	66332683	IgG1_peaks_peak_25661	45	.	3.72339	7.02282	4.53442	157
chr8	68157227	68157612	IgG1_peaks_peak_25691	45	.	3.72339	7.02282	4.53442	324
chr8	121302245	121302445	IgG1_peaks_peak_26348	45	.	3.5816	7.02282	4.53442	77
chr9	5345150	5345569	IgG1_peaks_peak_26542	45	.	3.72339	7.02282	4.53442	125
chr10	99268153	99268365	IgG1_peaks_peak_3362	45	.	3.2208	7.02475	4.53632	145
chr18	69196389	69196623	IgG1_peaks_peak_13433	45	.	3.89639	7.02495	4.53647	69
chr19	53406411	53406716	IgG1_peaks_peak_14394	45	.	3.89639	7.02495	4.53647	199
chr2	117357955	117358337	IgG1_peaks_peak_15747	45	.	3.89639	7.02495	4.53647	38
chr7	144940165	144940590	IgG1_peaks_peak_25171	45	.	3.89639	7.02495	4.53647	285
chr1	36472329	36472533	IgG1_peaks_peak_194	45	.	2.95855	7.02967	4.53987	73
chr1	86434053	86434287	IgG1_peaks_peak_670	45	.	2.95855	7.02967	4.53987	165
chr1	91540644	91540888	IgG1_peaks_peak_751	45	.	2.95855	7.02967	4.53987	102
chr1	161794751	161795085	IgG1_peaks_peak_1339	45	.	2.95855	7.02967	4.53987	84
chr1	191662274	191662868	IgG1_peaks_peak_1865	45	.	2.95855	7.02967	4.53987	64
chr10	83533133	83534286	IgG1_peaks_peak_3064	45	.	2.95855	7.02967	4.53987	230
chr11	24241668	24242638	IgG1_peaks_peak_4035	45	.	2.95855	7.02967	4.53987	587
chr11	74925469	74925743	IgG1_peaks_peak_4655	45	.	2.95855	7.02967	4.53987	182
chr11	96777771	96778581	IgG1_peaks_peak_5000	45	.	2.95855	7.02967	4.53987	101
chr11	103017068	103017371	IgG1_peaks_peak_5157	45	.	2.95855	7.02967	4.53987	197
chr12	4843675	4844108	IgG1_peaks_peak_5552	45	.	2.95855	7.02967	4.53987	293
chr12	24707792	24708024	IgG1_peaks_peak_5711	45	.	2.95855	7.02967	4.53987	156
chr12	83486710	83487190	IgG1_peaks_peak_6237	45	.	2.95855	7.02967	4.53987	83
chr12	98575056	98575297	IgG1_peaks_peak_6371	45	.	2.95855	7.02967	4.53987	81
chr13	21710128	21710464	IgG1_peaks_peak_6840	45	.	2.95855	7.02967	4.53987	237
chr13	24603659	24604254	IgG1_peaks_peak_6995	45	.	2.95855	7.02967	4.53987	172
chr13	53026470	53026750	IgG1_peaks_peak_7543	45	.	2.95855	7.02967	4.53987	141
chr13	110406187	110406503	IgG1_peaks_peak_8243	45	.	2.95855	7.02967	4.53987	174
chr14	34501907	34502183	IgG1_peaks_peak_8717	45	.	2.95855	7.02967	4.53987	196
chr15	100552874	100553089	IgG1_peaks_peak_10431	45	.	2.95855	7.02967	4.53987	40
chr16	17131481	17131701	IgG1_peaks_peak_10632	45	.	2.95855	7.02967	4.53987	51
chr17	48410029	48410284	IgG1_peaks_peak_12245	45	.	2.95855	7.02967	4.53987	83
chr17	56472276	56472510	IgG1_peaks_peak_12329	45	.	2.95855	7.02967	4.53987	144
chr18	66474040	66474514	IgG1_peaks_peak_13378	45	.	2.95855	7.02967	4.53987	134
chr19	5964146	5964800	IgG1_peaks_peak_13709	45	.	2.95855	7.02967	4.53987	78
chr19	6871972	6872609	IgG1_peaks_peak_13729	45	.	2.95855	7.02967	4.53987	386
chr19	24899498	24900242	IgG1_peaks_peak_13990	45	.	2.95855	7.02967	4.53987	707
chr19	37739391	37740062	IgG1_peaks_peak_14181	45	.	2.95855	7.02967	4.53987	593
chr19	40823168	40823410	IgG1_peaks_peak_14210	45	.	2.95855	7.02967	4.53987	72
chr19	53185476	53185880	IgG1_peaks_peak_14385	45	.	2.95855	7.02967	4.53987	324
chr2	91921907	91922134	IgG1_peaks_peak_15554	45	.	2.95855	7.02967	4.53987	57
chr2	118490118	118490427	IgG1_peaks_peak_15770	45	.	2.95855	7.02967	4.53987	115
chr2	158700600	158700818	IgG1_peaks_peak_16332	45	.	2.95855	7.02967	4.53987	114
chr2	173444773	173445051	IgG1_peaks_peak_16557	45	.	2.95855	7.02967	4.53987	169
chr3	9863157	9863490	IgG1_peaks_peak_16733	45	.	2.95855	7.02967	4.53987	184
chr3	89090640	89091206	IgG1_peaks_peak_17478	45	.	2.95855	7.02967	4.53987	153
chr3	100702921	100703413	IgG1_peaks_peak_17680	45	.	2.95855	7.02967	4.53987	47
chr4	11914572	11914888	IgG1_peaks_peak_18466	45	.	2.95855	7.02967	4.53987	169
chr4	43899123	43899721	IgG1_peaks_peak_18685	45	.	2.95855	7.02967	4.53987	227
chr4	117835428	117835643	IgG1_peaks_peak_19397	45	.	2.95855	7.02967	4.53987	87
chr4	129049089	129049308	IgG1_peaks_peak_19559	45	.	2.95855	7.02967	4.53987	131
chr4	144981296	144981508	IgG1_peaks_peak_19864	45	.	2.95855	7.02967	4.53987	119
chr5	31451565	31452031	IgG1_peaks_peak_20348	45	.	2.95855	7.02967	4.53987	218
chr5	41884515	41884957	IgG1_peaks_peak_20467	45	.	2.95855	7.02967	4.53987	245
chr5	109844074	109844443	IgG1_peaks_peak_21168	45	.	2.95855	7.02967	4.53987	195
chr5	148678663	148679002	IgG1_peaks_peak_21781	45	.	2.95855	7.02967	4.53987	139
chr6	48708129	48708384	IgG1_peaks_peak_22296	45	.	2.95855	7.02967	4.53987	114
chr6	70743993	70744194	IgG1_peaks_peak_22578	45	.	2.95855	7.02967	4.53987	72
chr7	24904241	24904466	IgG1_peaks_peak_23722	45	.	2.95855	7.02967	4.53987	103
chr7	29983606	29983924	IgG1_peaks_peak_23873	45	.	2.95855	7.02967	4.53987	177
chr7	80680242	80680522	IgG1_peaks_peak_24376	45	.	2.95855	7.02967	4.53987	153
chr8	4252976	4253176	IgG1_peaks_peak_25205	45	.	2.95855	7.02967	4.53987	158
chr9	14926804	14927027	IgG1_peaks_peak_26611	45	.	2.95855	7.02967	4.53987	79
chr9	32940343	32940566	IgG1_peaks_peak_26782	45	.	2.95855	7.02967	4.53987	64
chr9	45954662	45954972	IgG1_peaks_peak_26949	45	.	2.95855	7.02967	4.53987	97
chr9	48480654	48481016	IgG1_peaks_peak_26960	45	.	2.95855	7.02967	4.53987	35
chr12	111166984	111167184	IgG1_peaks_peak_6547	45	.	3.45217	7.03441	4.54458	150
chr6	22407058	22407399	IgG1_peaks_peak_21999	45	.	3.58362	7.03473	4.54487	151
chr1	91053612	91053907	IgG1_peaks_peak_736	45	.	3.2261	7.03782	4.54796	151
chr11	103262510	103262735	IgG1_peaks_peak_5166	45	.	3.2261	7.03782	4.54796	118
chr18	35932889	35933089	IgG1_peaks_peak_13054	45	.	3.2261	7.03782	4.54796	93
chr1	189718811	189719130	IgG1_peaks_peak_1827	45	.	4.0914	7.04615	4.55624	184
chr10	25403863	25404626	IgG1_peaks_peak_2287	45	.	2.43768	7.04633	4.55624	286
chr16	95427390	95427731	IgG1_peaks_peak_11413	45	.	2.39356	7.04633	4.55624	193
chr6	38534922	38535404	IgG1_peaks_peak_22149	45	.	2.39356	7.04633	4.55624	116
chr7	27448044	27448461	IgG1_peaks_peak_23788	45	.	2.39356	7.04633	4.55624	38
chr7	96539140	96539585	IgG1_peaks_peak_24506	45	.	4.0914	7.04615	4.55624	133
chr9	103304758	103305144	IgG1_peaks_peak_27663	45	.	2.43768	7.04633	4.55624	256
chr9	115617621	115618273	IgG1_peaks_peak_27847	45	.	2.43768	7.04633	4.55624	303
chr11	120597685	120597885	IgG1_peaks_peak_5484	45	.	3.33809	7.04804	4.55789	175
chr3	131109203	131109403	IgG1_peaks_peak_18063	45	.	3.33809	7.04804	4.55789	127
chr15	89128327	89128733	IgG1_peaks_peak_10286	45	.	2.82428	7.04832	4.55808	272
chr14	56778714	56778914	IgG1_peaks_peak_8898	45	.	3.59444	7.05249	4.56215	159
chr5	101240681	101240940	IgG1_peaks_peak_20949	45	.	3.59444	7.05249	4.56215	84
chr6	54760711	54760924	IgG1_peaks_peak_22450	45	.	3.59444	7.05249	4.56215	88
chr7	3292902	3293136	IgG1_peaks_peak_23475	45	.	3.59444	7.05249	4.56215	72
chr9	43105083	43105541	IgG1_peaks_peak_26881	45	.	3.73674	7.05249	4.56215	130
chr10	59701952	59702821	IgG1_peaks_peak_2608	45	.	2.55466	7.05584	4.5652	727
chr10	118804219	118805089	IgG1_peaks_peak_3547	45	.	2.55466	7.05584	4.5652	614
chr11	53794690	53794974	IgG1_peaks_peak_4341	45	.	2.55466	7.05584	4.5652	112
chr19	10757424	10758029	IgG1_peaks_peak_13803	45	.	2.55466	7.05584	4.5652	42
chr2	75823810	75824397	IgG1_peaks_peak_15410	45	.	2.55466	7.05584	4.5652	108
chr3	122322204	122322561	IgG1_peaks_peak_17937	45	.	2.55466	7.05584	4.5652	199
chr5	66200025	66200565	IgG1_peaks_peak_20655	45	.	2.55466	7.05584	4.5652	260
chr5	96209715	96209973	IgG1_peaks_peak_20857	45	.	2.55466	7.05584	4.5652	231
chr5	123463880	123465429	IgG1_peaks_peak_21403	45	.	2.55466	7.05584	4.5652	1364
chr8	71819720	71820107	IgG1_peaks_peak_25794	45	.	2.55466	7.05584	4.5652	175
chr3	142698719	142698986	IgG1_peaks_peak_18177	45	.	3.74765	7.06068	4.56995	110
chr6	144820717	144821079	IgG1_peaks_peak_23379	45	.	3.74765	7.06068	4.56995	129
chr1	181852347	181852825	IgG1_peaks_peak_1714	45	.	3.59552	7.0628	4.572	111
chr15	64185704	64186222	IgG1_peaks_peak_9932	45	.	3.59552	7.0628	4.572	293
chr18	77065788	77066096	IgG1_peaks_peak_13534	45	.	3.59552	7.0628	4.572	81
chr7	116307806	116308096	IgG1_peaks_peak_24799	45	.	3.59552	7.0628	4.572	125
chr9	44129912	44130112	IgG1_peaks_peak_26898	45	.	3.59552	7.0628	4.572	72
chr10	91182464	91182910	IgG1_peaks_peak_3185	45	.	3.23816	7.07302	4.58217	165
chr16	33893675	33893875	IgG1_peaks_peak_10906	45	.	3.34518	7.07302	4.58217	62
chr17	48099564	48099781	IgG1_peaks_peak_12239	45	.	3.34771	7.0734	4.58254	184
chr1	107447131	107447393	IgG1_peaks_peak_837	45	.	3.14396	7.08235	4.59103	143
chr11	23498336	23498722	IgG1_peaks_peak_4017	45	.	3.60737	7.08233	4.59103	92
chr11	75978157	75978465	IgG1_peaks_peak_4679	45	.	3.60737	7.08233	4.59103	196
chr14	103047712	103047915	IgG1_peaks_peak_9335	45	.	3.60737	7.08233	4.59103	99
chr15	4817013	4817277	IgG1_peaks_peak_9541	45	.	3.14396	7.08235	4.59103	125
chr16	92899310	92899717	IgG1_peaks_peak_11359	45	.	3.14396	7.08235	4.59103	309
chr18	47170068	47170268	IgG1_peaks_peak_13182	45	.	3.75018	7.08233	4.59103	147
chr2	6273530	6273801	IgG1_peaks_peak_14594	45	.	3.14396	7.08235	4.59103	136
chr3	87515629	87515893	IgG1_peaks_peak_17433	45	.	3.14396	7.08235	4.59103	170
chr3	107037498	107037840	IgG1_peaks_peak_17779	45	.	3.14396	7.08235	4.59103	185
chr4	32055303	32055530	IgG1_peaks_peak_18562	45	.	3.75018	7.08233	4.59103	129
chr5	148831268	148831757	IgG1_peaks_peak_21785	45	.	3.14396	7.08235	4.59103	176
chr3	21950588	21951055	IgG1_peaks_peak_16841	45	.	3.47354	7.08774	4.59635	311
chr1	54195152	54195433	IgG1_peaks_peak_369	45	.	3.60751	7.09102	4.59817	197
chr1	86199128	86199328	IgG1_peaks_peak_660	45	.	3.60751	7.09102	4.59817	57
chr10	11229883	11230141	IgG1_peaks_peak_2001	45	.	3.60751	7.09102	4.59817	118
chr10	22158253	22158702	IgG1_peaks_peak_2237	45	.	3.60751	7.09102	4.59817	258
chr10	42631814	42632014	IgG1_peaks_peak_2461	45	.	3.60751	7.09102	4.59817	65
chr10	98608547	98609006	IgG1_peaks_peak_3328	45	.	3.60751	7.09102	4.59817	297
chr11	3643924	3644246	IgG1_peaks_peak_3793	45	.	3.60751	7.09102	4.59817	152
chr11	75383503	75383915	IgG1_peaks_peak_4661	45	.	3.60751	7.09102	4.59817	253
chr11	81913043	81913543	IgG1_peaks_peak_4773	45	.	3.60751	7.09102	4.59817	327
chr11	102945844	102946126	IgG1_peaks_peak_5155	45	.	3.60751	7.09102	4.59817	128
chr11	119258514	119259027	IgG1_peaks_peak_5450	45	.	3.60751	7.09102	4.59817	446
chr12	15937898	15938212	IgG1_peaks_peak_5620	45	.	3.60751	7.09102	4.59817	119
chr12	54835782	54836015	IgG1_peaks_peak_5938	45	.	3.60751	7.09102	4.59817	137
chr12	105981211	105981544	IgG1_peaks_peak_6488	45	.	3.60751	7.09102	4.59817	187
chr12	108555238	108555867	IgG1_peaks_peak_6507	45	.	3.60751	7.09102	4.59817	359
chr13	23591631	23591831	IgG1_peaks_peak_6911	45	.	3.60751	7.09102	4.59817	41
chr13	30933251	30933542	IgG1_peaks_peak_7083	45	.	3.60751	7.09102	4.59817	65
chr13	40732442	40732655	IgG1_peaks_peak_7252	45	.	3.60751	7.09102	4.59817	70
chr13	46616737	46617277	IgG1_peaks_peak_7415	45	.	3.60751	7.09102	4.59817	82
chr13	74121159	74121455	IgG1_peaks_peak_7834	45	.	3.60751	7.09102	4.59817	141
chr13	83112822	83113044	IgG1_peaks_peak_7918	45	.	3.60751	7.09102	4.59817	27
chr14	14971098	14971389	IgG1_peaks_peak_8487	45	.	3.60751	7.09102	4.59817	121
chr14	30415378	30416046	IgG1_peaks_peak_8656	45	.	3.60751	7.09102	4.59817	148
chr15	12565271	12565565	IgG1_peaks_peak_9634	45	.	3.60751	7.09102	4.59817	251
chr16	22358899	22359206	IgG1_peaks_peak_10728	45	.	3.60751	7.09102	4.59817	47
chr16	30233297	30233829	IgG1_peaks_peak_10820	45	.	3.60751	7.09102	4.59817	156
chr16	44773008	44773535	IgG1_peaks_peak_11026	45	.	3.60751	7.09102	4.59817	153
chr16	55564412	55565128	IgG1_peaks_peak_11107	45	.	3.60751	7.09102	4.59817	503
chr16	87665131	87665506	IgG1_peaks_peak_11286	45	.	3.60751	7.09102	4.59817	316
chr16	94371584	94371798	IgG1_peaks_peak_11402	45	.	3.60751	7.09102	4.59817	111
chr17	87064059	87064272	IgG1_peaks_peak_12699	45	.	3.60751	7.09102	4.59817	56
chr18	78601228	78601432	IgG1_peaks_peak_13547	45	.	3.60751	7.09102	4.59817	103
chr19	3436769	3437039	IgG1_peaks_peak_13644	45	.	3.60751	7.09102	4.59817	169
chr19	14371095	14371514	IgG1_peaks_peak_13879	45	.	3.60751	7.09102	4.59817	129
chr2	28244820	28245331	IgG1_peaks_peak_14823	45	.	3.60751	7.09102	4.59817	59
chr2	52176617	52176997	IgG1_peaks_peak_15120	45	.	3.60751	7.09102	4.59817	209
chr2	118729242	118729587	IgG1_peaks_peak_15789	45	.	3.60751	7.09102	4.59817	184
chr2	125723688	125724044	IgG1_peaks_peak_15908	45	.	3.60751	7.09102	4.59817	177
chr2	145196874	145197591	IgG1_peaks_peak_16128	45	.	3.60751	7.09102	4.59817	261
chr2	160367206	160367592	IgG1_peaks_peak_16338	45	.	3.60751	7.09102	4.59817	248
chr4	21679535	21680223	IgG1_peaks_peak_18527	45	.	3.60751	7.09102	4.59817	663
chr5	19972134	19972334	IgG1_peaks_peak_20176	45	.	3.60751	7.09102	4.59817	102
chr5	114698985	114699502	IgG1_peaks_peak_21261	45	.	3.60751	7.09102	4.59817	390
chr6	28260496	28260874	IgG1_peaks_peak_22030	45	.	3.60751	7.09102	4.59817	187
chr6	54595517	54595867	IgG1_peaks_peak_22442	45	.	3.60751	7.09102	4.59817	56
chr6	84962725	84963083	IgG1_peaks_peak_22701	45	.	3.60751	7.09102	4.59817	149
chr6	122758518	122759088	IgG1_peaks_peak_23097	45	.	3.60751	7.09102	4.59817	454
chr6	140561190	140561396	IgG1_peaks_peak_23331	45	.	3.60751	7.09102	4.59817	69
chr7	27490893	27491093	IgG1_peaks_peak_23792	45	.	3.60751	7.09102	4.59817	163
chr7	30373825	30374034	IgG1_peaks_peak_23885	45	.	3.60751	7.09102	4.59817	71
chr7	84163894	84164146	IgG1_peaks_peak_24434	45	.	3.60751	7.09102	4.59817	118
chr7	114261837	114262498	IgG1_peaks_peak_24769	45	.	3.60751	7.09102	4.59817	275
chr8	93812169	93812666	IgG1_peaks_peak_26058	45	.	3.60751	7.09102	4.59817	175
chr8	126652189	126652632	IgG1_peaks_peak_26454	45	.	3.60751	7.09102	4.59817	321
chr9	37456131	37456579	IgG1_peaks_peak_26811	45	.	3.60751	7.09102	4.59817	123
chr10	30810764	30811006	IgG1_peaks_peak_2317	45	.	3.76229	7.09248	4.59958	199
chr11	11811927	11812266	IgG1_peaks_peak_3903	45	.	3.76229	7.09248	4.59958	165
chr12	111759220	111759420	IgG1_peaks_peak_6560	45	.	3.76229	7.09248	4.59958	87
chr18	5397187	5397612	IgG1_peaks_peak_12802	45	.	3.76229	7.09248	4.59958	348
chr1	20890383	20890685	IgG1_peaks_peak_96	46	.	2.83396	7.09779	4.60175	106
chr1	35765863	35766098	IgG1_peaks_peak_167	46	.	2.83396	7.09779	4.60175	102
chr1	59237353	59237618	IgG1_peaks_peak_425	46	.	2.83396	7.09779	4.60175	155
chr1	62795720	62795996	IgG1_peaks_peak_473	46	.	2.90614	7.09779	4.60175	173
chr1	155813105	155813681	IgG1_peaks_peak_1267	46	.	2.83396	7.09779	4.60175	107
chr1	162207300	162207798	IgG1_peaks_peak_1368	46	.	2.90614	7.09779	4.60175	115
chr1	190928478	190928678	IgG1_peaks_peak_1839	46	.	2.90614	7.09779	4.60175	122
chr1	191097930	191098160	IgG1_peaks_peak_1848	46	.	2.83396	7.09779	4.60175	163
chr10	8517642	8517973	IgG1_peaks_peak_1975	46	.	2.90614	7.09779	4.60175	228
chr10	34281448	34281732	IgG1_peaks_peak_2344	46	.	3.24691	7.09731	4.60175	166
chr10	37338329	37338568	IgG1_peaks_peak_2368	46	.	2.90614	7.09779	4.60175	42
chr10	39239987	39240201	IgG1_peaks_peak_2387	46	.	2.83396	7.09779	4.60175	109
chr10	41472786	41473429	IgG1_peaks_peak_2428	46	.	2.83396	7.09779	4.60175	162
chr10	42962371	42962709	IgG1_peaks_peak_2470	46	.	3.35422	7.09731	4.60175	152
chr10	62920351	62920616	IgG1_peaks_peak_2682	46	.	2.83396	7.09779	4.60175	110
chr10	66937338	66937629	IgG1_peaks_peak_2703	46	.	2.90614	7.09779	4.60175	139
chr10	67529829	67530156	IgG1_peaks_peak_2715	46	.	2.83396	7.09779	4.60175	104
chr10	119238787	119239153	IgG1_peaks_peak_3565	46	.	2.83396	7.09779	4.60175	169
chr10	120202822	120203025	IgG1_peaks_peak_3579	46	.	2.83396	7.09779	4.60175	78
chr11	22779899	22780722	IgG1_peaks_peak_4000	46	.	2.90614	7.09779	4.60175	446
chr11	52361446	52361787	IgG1_peaks_peak_4318	46	.	3.35422	7.09731	4.60175	178
chr11	96456001	96456229	IgG1_peaks_peak_4993	46	.	2.90614	7.09779	4.60175	86
chr11	103382250	103382471	IgG1_peaks_peak_5178	46	.	2.83396	7.09779	4.60175	70
chr11	116490692	116490923	IgG1_peaks_peak_5369	46	.	2.90614	7.09779	4.60175	55
chr11	116843447	116843940	IgG1_peaks_peak_5379	46	.	2.90614	7.09779	4.60175	209
chr11	119930321	119930820	IgG1_peaks_peak_5463	46	.	2.90614	7.09779	4.60175	303
chr11	120617427	120617936	IgG1_peaks_peak_5486	46	.	2.83396	7.09779	4.60175	142
chr12	8941546	8941804	IgG1_peaks_peak_5582	46	.	3.35422	7.09731	4.60175	182
chr12	113296090	113296295	IgG1_peaks_peak_6601	46	.	3.35422	7.09731	4.60175	72
chr13	13378646	13379040	IgG1_peaks_peak_6754	46	.	2.90614	7.09779	4.60175	183
chr13	13518123	13518341	IgG1_peaks_peak_6759	46	.	2.83396	7.09779	4.60175	101
chr13	52912574	52912824	IgG1_peaks_peak_7533	46	.	3.35422	7.09731	4.60175	72
chr13	54190831	54191573	IgG1_peaks_peak_7553	46	.	2.90614	7.09779	4.60175	135
chr13	112666651	112666922	IgG1_peaks_peak_8303	46	.	2.83396	7.09779	4.60175	181
chr13	113580126	113580369	IgG1_peaks_peak_8324	46	.	2.90614	7.09779	4.60175	183
chr13	117289682	117290173	IgG1_peaks_peak_8378	46	.	2.83396	7.09779	4.60175	191
chr14	14120654	14121146	IgG1_peaks_peak_8466	46	.	2.83396	7.09779	4.60175	318
chr14	14631801	14632186	IgG1_peaks_peak_8475	46	.	3.24691	7.09731	4.60175	288
chr14	25608284	25608535	IgG1_peaks_peak_8589	46	.	2.90614	7.09779	4.60175	83
chr14	55055305	55055637	IgG1_peaks_peak_8865	46	.	2.90614	7.09779	4.60175	92
chr14	102883314	102884178	IgG1_peaks_peak_9327	46	.	2.90614	7.09779	4.60175	339
chr15	36214698	36215173	IgG1_peaks_peak_9724	46	.	2.83396	7.09779	4.60175	131
chr15	50361322	50361910	IgG1_peaks_peak_9805	46	.	2.83396	7.09779	4.60175	311
chr15	62735278	62735535	IgG1_peaks_peak_9922	46	.	3.35422	7.09731	4.60175	121
chr15	66864480	66865340	IgG1_peaks_peak_9956	46	.	2.90614	7.09779	4.60175	401
chr15	97424577	97424930	IgG1_peaks_peak_10361	46	.	3.24691	7.09731	4.60175	78
chr15	103163396	103163832	IgG1_peaks_peak_10496	46	.	3.24691	7.09731	4.60175	132
chr16	32522817	32523432	IgG1_peaks_peak_10887	46	.	2.83396	7.09779	4.60175	420
chr16	49951956	49952308	IgG1_peaks_peak_11077	46	.	2.90614	7.09779	4.60175	98
chr16	55933886	55934098	IgG1_peaks_peak_11121	46	.	2.83396	7.09779	4.60175	180
chr16	76416023	76416431	IgG1_peaks_peak_11228	46	.	2.90614	7.09779	4.60175	267
chr16	92826278	92826712	IgG1_peaks_peak_11356	46	.	2.83396	7.09779	4.60175	35
chr17	6778599	6779241	IgG1_peaks_peak_11531	46	.	2.90614	7.09779	4.60175	337
chr17	25985155	25985983	IgG1_peaks_peak_11792	46	.	2.90614	7.09779	4.60175	657
chr17	80371060	80371832	IgG1_peaks_peak_12588	46	.	2.83396	7.09779	4.60175	530
chr17	84511968	84512662	IgG1_peaks_peak_12664	46	.	3.24691	7.09731	4.60175	337
chr18	4280113	4280971	IgG1_peaks_peak_12785	46	.	2.90614	7.09779	4.60175	327
chr18	58659966	58660543	IgG1_peaks_peak_13274	46	.	2.83396	7.09779	4.60175	165
chr18	67280700	67281005	IgG1_peaks_peak_13387	46	.	2.90614	7.09779	4.60175	192
chr19	10183097	10183393	IgG1_peaks_peak_13792	46	.	2.83396	7.09779	4.60175	230
chr19	21037552	21037906	IgG1_peaks_peak_13927	46	.	2.83396	7.09779	4.60175	133
chr19	23137902	23138360	IgG1_peaks_peak_13951	46	.	2.77319	7.09479	4.60175	206
chr19	57186496	57186737	IgG1_peaks_peak_14466	46	.	2.83396	7.09779	4.60175	80
chr2	58163565	58163892	IgG1_peaks_peak_15158	46	.	3.24691	7.09731	4.60175	185
chr2	103902308	103902591	IgG1_peaks_peak_15647	46	.	2.90614	7.09779	4.60175	141
chr2	104817556	104818090	IgG1_peaks_peak_15669	46	.	2.90614	7.09779	4.60175	180
chr2	121289137	121289456	IgG1_peaks_peak_15839	46	.	2.90614	7.09779	4.60175	254
chr2	128190236	128190514	IgG1_peaks_peak_15958	46	.	2.83396	7.09779	4.60175	174
chr2	129626725	129627075	IgG1_peaks_peak_15997	46	.	2.90614	7.09779	4.60175	153
chr2	132252659	132253206	IgG1_peaks_peak_16053	46	.	2.83396	7.09779	4.60175	132
chr2	144368653	144368899	IgG1_peaks_peak_16120	46	.	2.90614	7.09779	4.60175	100
chr2	166471211	166471749	IgG1_peaks_peak_16419	46	.	2.90614	7.09779	4.60175	143
chr2	167493212	167493437	IgG1_peaks_peak_16445	46	.	3.35422	7.09731	4.60175	173
chr2	178583275	178583549	IgG1_peaks_peak_16648	46	.	3.24691	7.09731	4.60175	147
chr3	19186671	19186890	IgG1_peaks_peak_16805	46	.	3.24691	7.09731	4.60175	138
chr3	40745535	40746198	IgG1_peaks_peak_16970	46	.	2.90614	7.09779	4.60175	177
chr3	58517433	58517699	IgG1_peaks_peak_17141	46	.	2.90614	7.09779	4.60175	169
chr3	107066942	107067740	IgG1_peaks_peak_17781	46	.	2.83396	7.09779	4.60175	377
chr3	127838312	127838561	IgG1_peaks_peak_17998	46	.	3.24691	7.09731	4.60175	89
chr3	152165745	152166039	IgG1_peaks_peak_18294	46	.	2.90614	7.09779	4.60175	134
chr4	8871818	8872089	IgG1_peaks_peak_18402	46	.	3.24691	7.09731	4.60175	140
chr4	139169081	139169676	IgG1_peaks_peak_19796	46	.	2.90614	7.09779	4.60175	443
chr5	11776280	11776480	IgG1_peaks_peak_20154	46	.	2.90614	7.09779	4.60175	64
chr5	36373892	36374112	IgG1_peaks_peak_20412	46	.	2.83396	7.09779	4.60175	90
chr5	117158728	117158988	IgG1_peaks_peak_21292	46	.	2.90614	7.09779	4.60175	93
chr5	135148713	135149469	IgG1_peaks_peak_21513	46	.	2.83396	7.09779	4.60175	503
chr5	138457644	138457940	IgG1_peaks_peak_21604	46	.	3.24691	7.09731	4.60175	156
chr5	139484412	139484901	IgG1_peaks_peak_21625	46	.	2.90614	7.09779	4.60175	149
chr5	146782921	146783175	IgG1_peaks_peak_21730	46	.	2.83396	7.09779	4.60175	151
chr5	148554532	148555568	IgG1_peaks_peak_21775	46	.	2.90614	7.09779	4.60175	316
chr6	40818260	40818757	IgG1_peaks_peak_22191	46	.	2.90614	7.09779	4.60175	368
chr6	70714488	70714694	IgG1_peaks_peak_22577	46	.	2.83396	7.09779	4.60175	40
chr6	88832740	88832940	IgG1_peaks_peak_22779	46	.	2.90614	7.09779	4.60175	141
chr6	121245628	121246125	IgG1_peaks_peak_23064	46	.	2.90614	7.09779	4.60175	306
chr6	127447561	127447826	IgG1_peaks_peak_23173	46	.	2.90614	7.09779	4.60175	184
chr6	140621432	140621740	IgG1_peaks_peak_23333	46	.	3.35422	7.09731	4.60175	68
chr6	148986056	148986530	IgG1_peaks_peak_23453	46	.	2.90614	7.09779	4.60175	219
chr6	149343740	149344457	IgG1_peaks_peak_23462	46	.	2.90614	7.09779	4.60175	435
chr7	30347943	30348310	IgG1_peaks_peak_23884	46	.	3.24691	7.09731	4.60175	220
chr7	80192282	80192893	IgG1_peaks_peak_24362	46	.	2.90614	7.09779	4.60175	464
chr7	80864999	80865306	IgG1_peaks_peak_24382	46	.	2.90614	7.09779	4.60175	193
chr7	82867853	82868122	IgG1_peaks_peak_24413	46	.	3.35422	7.09731	4.60175	196
chr7	126475202	126475445	IgG1_peaks_peak_24901	46	.	2.83396	7.09779	4.60175	124
chr7	127614366	127614653	IgG1_peaks_peak_24944	46	.	2.83396	7.09779	4.60175	189
chr7	127769579	127769798	IgG1_peaks_peak_24950	46	.	2.83396	7.09779	4.60175	183
chr8	46919942	46920652	IgG1_peaks_peak_25578	46	.	2.83396	7.09779	4.60175	553
chr8	72572109	72572344	IgG1_peaks_peak_25828	46	.	3.35422	7.09731	4.60175	82
chr8	104886682	104886914	IgG1_peaks_peak_26138	46	.	2.90614	7.09779	4.60175	114
chr8	121300629	121302026	IgG1_peaks_peak_26347	46	.	2.90614	7.09779	4.60175	338
chr8	123224905	123225337	IgG1_peaks_peak_26372	46	.	2.90614	7.09779	4.60175	245
chr9	21181712	21181923	IgG1_peaks_peak_26665	46	.	3.24691	7.09731	4.60175	113
chr9	124126258	124126774	IgG1_peaks_peak_27996	46	.	2.90614	7.09779	4.60175	124
chr13	23733959	23734278	IgG1_peaks_peak_6947	46	.	3.35739	7.09887	4.60282	188
chr12	16008949	16009427	IgG1_peaks_peak_5623	46	.	3.06292	7.10613	4.60981	406
chr2	118905620	118906051	IgG1_peaks_peak_15800	46	.	3.06292	7.10613	4.60981	139
chr3	75557211	75557463	IgG1_peaks_peak_17305	46	.	3.06292	7.10613	4.60981	109
chr5	99208907	99209310	IgG1_peaks_peak_20886	46	.	3.06292	7.10613	4.60981	127
chr11	101886293	101886656	IgG1_peaks_peak_5130	46	.	3.62039	7.11234	4.61589	281
chr13	52031098	52031367	IgG1_peaks_peak_7494	46	.	3.62039	7.11234	4.61589	99
chr13	73937506	73937906	IgG1_peaks_peak_7832	46	.	2.72256	7.11319	4.61667	127
chr12	117916212	117916523	IgG1_peaks_peak_6638	46	.	4.12964	7.11942	4.62281	104
chr13	67550855	67551068	IgG1_peaks_peak_7783	46	.	3.61957	7.11938	4.62281	91
chr18	32558052	32558480	IgG1_peaks_peak_12994	46	.	3.25571	7.1217	4.62506	320
chr12	35624269	35624469	IgG1_peaks_peak_5825	46	.	3.77704	7.12448	4.62779	68
chr10	84089260	84089460	IgG1_peaks_peak_3075	46	.	3.94634	7.12698	4.63024	157
chr18	33215279	33215737	IgG1_peaks_peak_13002	46	.	3.77736	7.14251	4.64565	406
chr2	129593673	129593973	IgG1_peaks_peak_15994	46	.	3.63351	7.14251	4.64565	102
chr8	129264468	129264865	IgG1_peaks_peak_26521	46	.	3.77736	7.14251	4.64565	57
chr17	5440669	5440977	IgG1_peaks_peak_11494	46	.	2.72617	7.14434	4.64743	78
chr19	5389745	5389981	IgG1_peaks_peak_13693	46	.	2.72617	7.14434	4.64743	124
chr9	7836963	7837284	IgG1_peaks_peak_26555	46	.	2.72617	7.14434	4.64743	160
chr12	108630626	108630836	IgG1_peaks_peak_6509	46	.	3.63172	7.14789	4.65093	65
chr19	38022788	38022993	IgG1_peaks_peak_14184	46	.	3.37691	7.15014	4.65315	40
chr7	44985975	44986234	IgG1_peaks_peak_24059	46	.	3.16712	7.15478	4.65777	90
chr4	87461897	87462150	IgG1_peaks_peak_19088	46	.	4.14902	7.15646	4.65942	130
chr2	49771178	49771514	IgG1_peaks_peak_15093	46	.	3.79191	7.15668	4.65958	197
chr11	118401883	118402111	IgG1_peaks_peak_5417	46	.	2.9211	7.1577	4.66042	182
chr2	122637776	122638017	IgG1_peaks_peak_15863	46	.	2.9211	7.1577	4.66042	101
chr3	97932843	97933109	IgG1_peaks_peak_17641	46	.	2.9211	7.1577	4.66042	112
chr5	20681190	20681454	IgG1_peaks_peak_20183	46	.	2.9211	7.1577	4.66042	144
chr3	68493394	68493667	IgG1_peaks_peak_17251	46	.	3.96328	7.16145	4.66414	92
chr9	102577726	102577930	IgG1_peaks_peak_27645	46	.	3.96328	7.16145	4.66414	116
chr10	45803249	45803468	IgG1_peaks_peak_2537	46	.	3.50611	7.16869	4.67089	20
chr10	126437968	126438295	IgG1_peaks_peak_3696	46	.	3.50611	7.16869	4.67089	141
chr11	90264247	90264692	IgG1_peaks_peak_4923	46	.	3.50611	7.16869	4.67089	424
chr13	30169070	30169507	IgG1_peaks_peak_7051	46	.	3.50611	7.16869	4.67089	299
chr14	100459763	100460191	IgG1_peaks_peak_9307	46	.	3.50611	7.16869	4.67089	143
chr16	11456489	11456789	IgG1_peaks_peak_10590	46	.	3.50611	7.16869	4.67089	124
chr16	58727753	58728026	IgG1_peaks_peak_11158	46	.	3.50611	7.16869	4.67089	184
chr17	86144590	86144791	IgG1_peaks_peak_12679	46	.	3.50611	7.16869	4.67089	103
chr18	5349091	5349334	IgG1_peaks_peak_12801	46	.	3.50611	7.16869	4.67089	105
chr2	155404437	155404805	IgG1_peaks_peak_16285	46	.	3.50611	7.16869	4.67089	182
chr5	103424541	103425021	IgG1_peaks_peak_20981	46	.	3.50611	7.16869	4.67089	209
chr7	19325746	19326037	IgG1_peaks_peak_23662	46	.	3.50611	7.16869	4.67089	105
chr9	122233147	122233411	IgG1_peaks_peak_27963	46	.	3.50611	7.16869	4.67089	40
chr13	32839805	32840305	IgG1_peaks_peak_7112	46	.	3.64672	7.17286	4.67493	129
chr13	89742868	89743128	IgG1_peaks_peak_7966	46	.	3.79109	7.17286	4.67493	118
chr17	36991237	36991621	IgG1_peaks_peak_12122	46	.	3.64672	7.17286	4.67493	111
chr18	46150373	46150604	IgG1_peaks_peak_13163	46	.	3.79109	7.17286	4.67493	134
chr2	101679348	101679548	IgG1_peaks_peak_15594	46	.	3.79109	7.17286	4.67493	139
chr5	104349589	104349849	IgG1_peaks_peak_21001	46	.	3.79109	7.17286	4.67493	105
chr12	59040655	59041132	IgG1_peaks_peak_5984	46	.	3.38675	7.17596	4.67801	384
chr3	144202775	144203247	IgG1_peaks_peak_18192	46	.	3.64395	7.17655	4.67856	82
chr9	119895450	119895709	IgG1_peaks_peak_27922	46	.	3.64395	7.17655	4.67856	170
chr11	43173546	43174204	IgG1_peaks_peak_4159	46	.	2.7963	7.18288	4.6841	465
chr14	7986866	7987376	IgG1_peaks_peak_8428	46	.	2.7963	7.18288	4.6841	375
chr14	30372669	30373092	IgG1_peaks_peak_8654	46	.	2.7963	7.18288	4.6841	191
chr16	13667831	13668118	IgG1_peaks_peak_10598	46	.	2.7963	7.18288	4.6841	197
chr16	24115605	24116116	IgG1_peaks_peak_10750	46	.	2.7963	7.18288	4.6841	176
chr16	43363981	43364526	IgG1_peaks_peak_10995	46	.	2.7963	7.18288	4.6841	222
chr17	88403267	88403737	IgG1_peaks_peak_12740	46	.	2.7963	7.18288	4.6841	146
chr18	67249032	67249697	IgG1_peaks_peak_13386	46	.	2.7963	7.18288	4.6841	280
chr19	21913124	21913525	IgG1_peaks_peak_13947	46	.	2.7963	7.18288	4.6841	95
chr2	32607522	32608295	IgG1_peaks_peak_14928	46	.	2.7963	7.18288	4.6841	593
chr2	32881716	32881952	IgG1_peaks_peak_14935	46	.	2.7963	7.18288	4.6841	168
chr2	103495703	103495906	IgG1_peaks_peak_15636	46	.	2.7963	7.18288	4.6841	99
chr2	130667412	130668273	IgG1_peaks_peak_16014	46	.	2.7963	7.18288	4.6841	220
chr2	155592512	155592896	IgG1_peaks_peak_16288	46	.	2.7963	7.18288	4.6841	192
chr3	127824779	127825008	IgG1_peaks_peak_17996	46	.	2.7963	7.18288	4.6841	59
chr4	141734788	141735006	IgG1_peaks_peak_19838	46	.	2.7963	7.18288	4.6841	46
chr5	108629464	108630017	IgG1_peaks_peak_21153	46	.	2.7963	7.18288	4.6841	445
chr6	72990221	72990590	IgG1_peaks_peak_22639	46	.	2.7963	7.18288	4.6841	71
chr6	146501673	146502221	IgG1_peaks_peak_23426	46	.	2.7963	7.18288	4.6841	179
chr7	27167723	27167924	IgG1_peaks_peak_23766	46	.	2.7963	7.18288	4.6841	47
chr7	122289466	122289737	IgG1_peaks_peak_24863	46	.	2.7963	7.18288	4.6841	174
chr8	78821063	78821308	IgG1_peaks_peak_25867	46	.	2.7963	7.18288	4.6841	55
chr12	100837456	100837919	IgG1_peaks_peak_6421	46	.	2.54388	7.18782	4.68883	356
chr14	66297203	66297438	IgG1_peaks_peak_9033	46	.	2.54388	7.18782	4.68883	53
chr15	72864504	72864845	IgG1_peaks_peak_9985	46	.	2.54388	7.18782	4.68883	172
chr17	8223825	8224202	IgG1_peaks_peak_11567	46	.	2.54388	7.18782	4.68883	161
chr17	21489082	21489333	IgG1_peaks_peak_11687	46	.	2.54388	7.18782	4.68883	73
chr17	35219692	35220310	IgG1_peaks_peak_12061	46	.	2.54388	7.18782	4.68883	476
chr17	87571128	87571666	IgG1_peaks_peak_12713	46	.	2.54388	7.18782	4.68883	340
chr18	38992335	38992785	IgG1_peaks_peak_13122	46	.	2.54388	7.18782	4.68883	377
chr5	73256924	73257430	IgG1_peaks_peak_20712	46	.	2.54388	7.18782	4.68883	317
chr9	45388435	45388834	IgG1_peaks_peak_26943	46	.	2.54388	7.18782	4.68883	278
chr10	110917589	110917935	IgG1_peaks_peak_3416	46	.	3.8069	7.18907	4.69003	98
chr3	94820924	94821406	IgG1_peaks_peak_17531	46	.	3.8069	7.18907	4.69003	167
chr14	26987899	26988140	IgG1_peaks_peak_8611	46	.	4.1686	7.19378	4.6947	147
chr16	43190317	43190672	IgG1_peaks_peak_10993	46	.	4.1686	7.19378	4.6947	178
chr17	35243171	35243391	IgG1_peaks_peak_12064	46	.	3.2824	7.19548	4.69636	124
chr5	147351992	147352192	IgG1_peaks_peak_21752	46	.	3.2824	7.19548	4.69636	154
chr1	138939677	138940078	IgG1_peaks_peak_1095	46	.	2.39296	7.19582	4.69664	192
chr4	147219443	147219903	IgG1_peaks_peak_19905	46	.	2.39296	7.19582	4.69664	179
chr8	129288922	129289294	IgG1_peaks_peak_26523	46	.	3.98036	7.19615	4.69689	242
chrX	101767029	101767314	IgG1_peaks_peak_28395	46	.	3.98036	7.19615	4.69689	179
chr10	96265971	96266232	IgG1_peaks_peak_3287	46	.	3.18152	7.19822	4.69833	176
chr11	59163347	59163668	IgG1_peaks_peak_4424	46	.	3.09129	7.19822	4.69833	64
chr14	20025166	20025418	IgG1_peaks_peak_8526	46	.	3.18152	7.19822	4.69833	95
chr3	27316213	27316479	IgG1_peaks_peak_16859	46	.	3.09129	7.19822	4.69833	34
chr3	57914329	57914794	IgG1_peaks_peak_17130	46	.	3.18152	7.19822	4.69833	110
chr4	107879495	107879728	IgG1_peaks_peak_19305	46	.	3.18152	7.19822	4.69833	184
chr5	107645891	107646092	IgG1_peaks_peak_21124	46	.	3.09129	7.19822	4.69833	25
chr7	17024660	17025101	IgG1_peaks_peak_23627	46	.	3.09129	7.19822	4.69833	84
chr7	29124808	29125137	IgG1_peaks_peak_23850	46	.	3.18152	7.19822	4.69833	210
chr8	107502140	107502464	IgG1_peaks_peak_26186	46	.	3.18152	7.19822	4.69833	125
chr11	55154599	55154952	IgG1_peaks_peak_4377	47	.	3.28401	7.20136	4.70108	282
chr12	80131851	80132065	IgG1_peaks_peak_6203	47	.	3.28401	7.20136	4.70108	81
chr14	101510990	101511248	IgG1_peaks_peak_9313	47	.	3.28401	7.20136	4.70108	115
chr15	77938484	77938784	IgG1_peaks_peak_10073	47	.	3.28401	7.20136	4.70108	184
chr4	145210768	145211381	IgG1_peaks_peak_19866	47	.	3.28401	7.20136	4.70108	493
chr6	136543364	136543591	IgG1_peaks_peak_23278	47	.	3.28401	7.20136	4.70108	90
chr6	145615835	145616482	IgG1_peaks_peak_23406	47	.	3.28401	7.20136	4.70108	591
chr1	191087021	191087246	IgG1_peaks_peak_1847	47	.	3.39666	7.20188	4.70158	94
chr12	8854529	8854745	IgG1_peaks_peak_5580	47	.	3.66003	7.20337	4.70297	185
chr3	36474857	36475196	IgG1_peaks_peak_16923	47	.	3.66003	7.20337	4.70297	47
chr4	132732140	132732511	IgG1_peaks_peak_19627	47	.	3.80493	7.20337	4.70297	209
chr11	119180757	119181018	IgG1_peaks_peak_5442	47	.	3.65626	7.20536	4.70492	53
chr6	134793179	134793682	IgG1_peaks_peak_23239	47	.	3.65626	7.20536	4.70492	108
chr2	34961785	34961985	IgG1_peaks_peak_14967	47	.	3.09585	7.21036	4.70991	47
chr11	11549026	11549417	IgG1_peaks_peak_3893	47	.	3.29139	7.22028	4.71978	276
chr5	137601566	137601792	IgG1_peaks_peak_21586	47	.	3.29139	7.22028	4.71978	69
chr8	107151413	107151663	IgG1_peaks_peak_26180	47	.	3.40017	7.22028	4.71978	110
chr11	87406115	87406372	IgG1_peaks_peak_4870	47	.	3.52816	7.22331	4.72272	140
chr4	88790953	88791457	IgG1_peaks_peak_19111	47	.	2.64267	7.22781	4.72719	377
chr18	32067498	32068127	IgG1_peaks_peak_12985	47	.	3.01892	7.22982	4.72896	100
chr3	100444277	100444611	IgG1_peaks_peak_17675	47	.	3.01892	7.22982	4.72896	169
chr5	136953108	136953489	IgG1_peaks_peak_21557	47	.	3.01892	7.22982	4.72896	194
chr9	57130799	57131248	IgG1_peaks_peak_27071	47	.	2.87383	7.2299	4.72896	48
chr10	115585302	115585779	IgG1_peaks_peak_3472	47	.	3.99759	7.23108	4.73009	322
chr6	122344491	122344718	IgG1_peaks_peak_23076	47	.	4.18835	7.23138	4.73035	98
chr7	137321746	137322000	IgG1_peaks_peak_25062	47	.	4.18835	7.23138	4.73035	68
chr9	118169717	118169917	IgG1_peaks_peak_27887	47	.	4.18835	7.23138	4.73035	66
chr10	111232844	111233091	IgG1_peaks_peak_3437	47	.	3.67344	7.23406	4.73293	167
chr12	4131436	4131804	IgG1_peaks_peak_5543	47	.	3.81887	7.23406	4.73293	265
chr17	5134062	5134600	IgG1_peaks_peak_11491	47	.	3.67344	7.23406	4.73293	380
chr6	119448809	119449125	IgG1_peaks_peak_23019	47	.	3.81887	7.23406	4.73293	84
chr18	35530275	35530502	IgG1_peaks_peak_13029	47	.	3.66865	7.23431	4.73315	120
chr12	35799200	35799400	IgG1_peaks_peak_5830	47	.	2.70087	7.25135	4.75007	87
chr1	16104869	16105080	IgG1_peaks_peak_83	47	.	3.41664	7.25409	4.75238	68
chr1	161920480	161921416	IgG1_peaks_peak_1352	47	.	3.41664	7.25409	4.75238	682
chr1	165282712	165282919	IgG1_peaks_peak_1413	47	.	3.41664	7.25409	4.75238	73
chr10	7063039	7063285	IgG1_peaks_peak_1938	47	.	3.41664	7.25409	4.75238	144
chr10	40301683	40301883	IgG1_peaks_peak_2409	47	.	3.41664	7.25409	4.75238	128
chr11	63925293	63925569	IgG1_peaks_peak_4504	47	.	3.41664	7.25409	4.75238	188
chr11	105179680	105179927	IgG1_peaks_peak_5197	47	.	3.41664	7.25409	4.75238	145
chr14	75456916	75457385	IgG1_peaks_peak_9170	47	.	3.41664	7.25409	4.75238	154
chr3	28236856	28237183	IgG1_peaks_peak_16866	47	.	3.41664	7.25409	4.75238	78
chr3	30969140	30969354	IgG1_peaks_peak_16886	47	.	3.41664	7.25409	4.75238	65
chr4	47303666	47303886	IgG1_peaks_peak_18758	47	.	3.41664	7.25409	4.75238	120
chr5	33941828	33942042	IgG1_peaks_peak_20384	47	.	3.41664	7.25409	4.75238	179
chrX	160501733	160501938	IgG1_peaks_peak_28590	47	.	3.41664	7.25409	4.75238	155
chr13	101657611	101657846	IgG1_peaks_peak_8135	47	.	3.83724	7.25446	4.75272	172
chr18	82704957	82705374	IgG1_peaks_peak_13595	47	.	3.68113	7.26342	4.76163	117
chr10	110794057	110794257	IgG1_peaks_peak_3413	47	.	3.68694	7.26492	4.76304	45
chr11	119237828	119238804	IgG1_peaks_peak_5447	47	.	2.2832	7.26566	4.76376	784
chr12	85571270	85571759	IgG1_peaks_peak_6282	47	.	2.2832	7.26566	4.76376	195
chr13	67542015	67542262	IgG1_peaks_peak_7781	47	.	4.01498	7.26625	4.7641	48
chr17	63047268	63047468	IgG1_peaks_peak_12378	47	.	4.01498	7.26625	4.7641	101
chr18	55549974	55550306	IgG1_peaks_peak_13242	47	.	4.01498	7.26625	4.7641	164
chr19	57219937	57220282	IgG1_peaks_peak_14468	47	.	4.01498	7.26625	4.7641	151
chr2	76405750	76405983	IgG1_peaks_peak_15419	47	.	4.01498	7.26625	4.7641	69
chr2	83628532	83628863	IgG1_peaks_peak_15484	47	.	4.01498	7.26625	4.7641	83
chr4	43657462	43657800	IgG1_peaks_peak_18683	47	.	4.01498	7.26625	4.7641	59
chr5	102874993	102875325	IgG1_peaks_peak_20973	47	.	4.01498	7.26625	4.7641	165
chr6	63256907	63257158	IgG1_peaks_peak_22503	47	.	4.01498	7.26625	4.7641	108
chr7	4835872	4836147	IgG1_peaks_peak_23510	47	.	4.01498	7.26625	4.7641	142
chr7	18959570	18959786	IgG1_peaks_peak_23639	47	.	4.01498	7.26625	4.7641	52
chr7	27828557	27828998	IgG1_peaks_peak_23804	47	.	4.01498	7.26625	4.7641	222
chr7	39664337	39664577	IgG1_peaks_peak_24008	47	.	4.01498	7.26625	4.7641	110
chr9	40527560	40527792	IgG1_peaks_peak_26833	47	.	4.01498	7.26625	4.7641	123
chr9	42943026	42943321	IgG1_peaks_peak_26879	47	.	4.01498	7.26625	4.7641	181
chr1	129255042	129255247	IgG1_peaks_peak_932	47	.	4.2083	7.26927	4.76695	129
chr1	157537838	157538249	IgG1_peaks_peak_1306	47	.	4.2083	7.26927	4.76695	247
chr11	16560801	16561022	IgG1_peaks_peak_3914	47	.	4.2083	7.26927	4.76695	122
chr11	109894454	109894797	IgG1_peaks_peak_5263	47	.	4.2083	7.26927	4.76695	65
chr13	46364451	46364870	IgG1_peaks_peak_7412	47	.	4.2083	7.26927	4.76695	256
chr15	39004540	39004810	IgG1_peaks_peak_9765	47	.	4.2083	7.26927	4.76695	109
chr2	68465884	68466152	IgG1_peaks_peak_15259	47	.	4.2083	7.26927	4.76695	106
chr2	175737962	175738177	IgG1_peaks_peak_16605	47	.	4.2083	7.26927	4.76695	133
chr4	47425387	47425587	IgG1_peaks_peak_18763	47	.	4.2083	7.26927	4.76695	81
chr4	89220062	89220262	IgG1_peaks_peak_19127	47	.	4.2083	7.26927	4.76695	122
chr5	92964726	92965029	IgG1_peaks_peak_20843	47	.	4.2083	7.26927	4.76695	132
chrX	42540728	42540998	IgG1_peaks_peak_28180	47	.	4.2083	7.26927	4.76695	199
chrX	166662723	166662966	IgG1_peaks_peak_28628	47	.	4.2083	7.26927	4.76695	187
chr12	113335823	113336171	IgG1_peaks_peak_6603	47	.	3.4189	7.2702	4.76786	151
chr10	59930691	59930891	IgG1_peaks_peak_2613	47	.	3.55049	7.27847	4.77608	44
chr16	95429048	95429464	IgG1_peaks_peak_11415	47	.	3.55049	7.27847	4.77608	78
chr19	33393369	33393585	IgG1_peaks_peak_14114	47	.	3.55049	7.27847	4.77608	141
chr2	32493560	32493760	IgG1_peaks_peak_14922	47	.	3.55049	7.27847	4.77608	109
chr6	72535407	72535675	IgG1_peaks_peak_22625	47	.	3.55049	7.27847	4.77608	152
chr1	86301291	86301839	IgG1_peaks_peak_664	47	.	2.76444	7.28108	4.77748	404
chr1	156955809	156956287	IgG1_peaks_peak_1280	47	.	2.76444	7.28108	4.77748	302
chr1	175630668	175631648	IgG1_peaks_peak_1595	47	.	2.76444	7.28108	4.77748	868
chr10	8912088	8912343	IgG1_peaks_peak_1986	47	.	2.70336	7.28108	4.77748	177
chr10	13982482	13983269	IgG1_peaks_peak_2042	47	.	2.70336	7.28108	4.77748	680
chr10	67610773	67611037	IgG1_peaks_peak_2723	47	.	2.76444	7.28108	4.77748	81
chr10	95264405	95265078	IgG1_peaks_peak_3252	47	.	2.70336	7.28108	4.77748	549
chr11	4195355	4195847	IgG1_peaks_peak_3810	47	.	2.70336	7.28108	4.77748	386
chr11	106216579	106216843	IgG1_peaks_peak_5207	47	.	2.76444	7.28108	4.77748	146
chr12	26186917	26187944	IgG1_peaks_peak_5742	47	.	2.70336	7.28108	4.77748	713
chr12	85110543	85110754	IgG1_peaks_peak_6264	47	.	2.76444	7.28108	4.77748	64
chr13	52155521	52156469	IgG1_peaks_peak_7501	47	.	2.76444	7.28108	4.77748	324
chr13	101663265	101663738	IgG1_peaks_peak_8137	47	.	2.76444	7.28108	4.77748	299
chr14	20885609	20885925	IgG1_peaks_peak_8547	47	.	2.76444	7.28108	4.77748	174
chr14	122105047	122105577	IgG1_peaks_peak_9516	47	.	2.70336	7.28108	4.77748	269
chr14	122533957	122534736	IgG1_peaks_peak_9527	47	.	2.70336	7.28108	4.77748	146
chr15	102246540	102247094	IgG1_peaks_peak_10476	47	.	2.76444	7.28108	4.77748	221
chr16	3847255	3847621	IgG1_peaks_peak_10516	47	.	2.76444	7.28108	4.77748	106
chr16	38452026	38453213	IgG1_peaks_peak_10971	47	.	2.76444	7.28108	4.77748	868
chr17	15546471	15546941	IgG1_peaks_peak_11633	47	.	2.76444	7.28108	4.77748	153
chr17	28487592	28488105	IgG1_peaks_peak_11850	47	.	2.70336	7.28108	4.77748	326
chr17	34296441	34296664	IgG1_peaks_peak_12012	47	.	2.70336	7.28108	4.77748	71
chr17	65772445	65773135	IgG1_peaks_peak_12408	47	.	2.76444	7.28108	4.77748	310
chr17	78245133	78245356	IgG1_peaks_peak_12547	47	.	2.70336	7.28108	4.77748	75
chr19	23328167	23329445	IgG1_peaks_peak_13960	47	.	2.76444	7.28108	4.77748	1040
chr3	90514716	90515133	IgG1_peaks_peak_17506	47	.	2.76444	7.28108	4.77748	205
chr4	41506997	41507199	IgG1_peaks_peak_18651	47	.	2.70336	7.28108	4.77748	146
chr4	47092133	47092909	IgG1_peaks_peak_18756	47	.	2.70336	7.28108	4.77748	592
chr5	90223944	90224180	IgG1_peaks_peak_20805	47	.	2.76444	7.28108	4.77748	163
chr5	123572776	123573118	IgG1_peaks_peak_21407	47	.	2.70336	7.28108	4.77748	125
chr6	37442542	37443334	IgG1_peaks_peak_22123	47	.	2.70336	7.28108	4.77748	140
chr6	148831548	148831824	IgG1_peaks_peak_23450	47	.	2.70336	7.28108	4.77748	130
chr7	46409211	46409736	IgG1_peaks_peak_24110	47	.	2.76444	7.28108	4.77748	166
chr7	75308550	75308926	IgG1_peaks_peak_24310	47	.	2.76444	7.28108	4.77748	97
chr7	126369376	126369737	IgG1_peaks_peak_24896	47	.	2.70336	7.28108	4.77748	30
chr7	137575215	137575666	IgG1_peaks_peak_25065	47	.	2.70336	7.28108	4.77748	282
chr8	61359801	61360102	IgG1_peaks_peak_25642	47	.	2.70336	7.28108	4.77748	247
chr8	104099797	104100102	IgG1_peaks_peak_26112	47	.	2.70336	7.28108	4.77748	125
chr1	52293814	52294110	IgG1_peaks_peak_327	47	.	3.85259	7.28745	4.78241	135
chr1	69683064	69683375	IgG1_peaks_peak_528	47	.	3.85259	7.28745	4.78241	90
chr10	17011427	17011669	IgG1_peaks_peak_2065	47	.	3.85259	7.28745	4.78241	141
chr10	53751288	53751708	IgG1_peaks_peak_2570	47	.	3.85259	7.28745	4.78241	376
chr10	84829121	84829397	IgG1_peaks_peak_3102	47	.	3.85259	7.28745	4.78241	127
chr10	127177713	127178176	IgG1_peaks_peak_3721	47	.	3.85259	7.28745	4.78241	178
chr11	58927834	58928463	IgG1_peaks_peak_4415	47	.	2.88644	7.28671	4.78241	468
chr12	8350453	8350757	IgG1_peaks_peak_5561	47	.	3.85259	7.28745	4.78241	134
chr12	69130051	69131069	IgG1_peaks_peak_5994	47	.	3.85259	7.28745	4.78241	449
chr12	117377530	117377730	IgG1_peaks_peak_6629	47	.	3.85259	7.28745	4.78241	156
chr12	119113672	119114110	IgG1_peaks_peak_6648	47	.	3.85259	7.28745	4.78241	165
chr13	17833087	17833321	IgG1_peaks_peak_6784	47	.	3.85259	7.28745	4.78241	186
chr13	30726926	30727626	IgG1_peaks_peak_7071	47	.	3.21281	7.28607	4.78241	374
chr13	35798465	35798679	IgG1_peaks_peak_7171	47	.	3.85259	7.28745	4.78241	156
chr13	95548170	95548561	IgG1_peaks_peak_8046	47	.	2.95996	7.28671	4.78241	327
chr13	114910662	114911122	IgG1_peaks_peak_8344	47	.	3.85259	7.28745	4.78241	114
chr13	117837933	117838145	IgG1_peaks_peak_8382	47	.	3.85259	7.28745	4.78241	53
chr14	13361607	13362194	IgG1_peaks_peak_8460	47	.	3.85259	7.28745	4.78241	176
chr15	61157649	61157947	IgG1_peaks_peak_9891	47	.	3.85259	7.28745	4.78241	150
chr15	89498873	89499099	IgG1_peaks_peak_10300	47	.	3.85259	7.28745	4.78241	66
chr16	38902537	38902840	IgG1_peaks_peak_10987	47	.	3.85259	7.28745	4.78241	124
chr16	91227181	91227834	IgG1_peaks_peak_11322	47	.	3.85259	7.28745	4.78241	455
chr17	22379650	22380080	IgG1_peaks_peak_11708	47	.	3.85259	7.28745	4.78241	125
chr17	55864469	55864806	IgG1_peaks_peak_12300	47	.	3.85259	7.28745	4.78241	180
chr17	70748012	70748262	IgG1_peaks_peak_12449	47	.	2.95996	7.28671	4.78241	133
chr17	88110908	88111309	IgG1_peaks_peak_12722	47	.	3.11965	7.28603	4.78241	158
chr17	90509120	90509570	IgG1_peaks_peak_12767	47	.	3.85259	7.28745	4.78241	273
chr18	12956205	12956535	IgG1_peaks_peak_12873	47	.	3.85259	7.28745	4.78241	256
chr18	21000989	21001269	IgG1_peaks_peak_12912	47	.	3.85259	7.28745	4.78241	171
chr2	10330199	10330547	IgG1_peaks_peak_14624	47	.	3.85259	7.28745	4.78241	152
chr2	46534046	46534369	IgG1_peaks_peak_15076	47	.	3.85259	7.28745	4.78241	191
chr2	59612222	59612503	IgG1_peaks_peak_15172	47	.	3.85259	7.28745	4.78241	93
chr2	71538948	71539472	IgG1_peaks_peak_15323	47	.	3.85259	7.28745	4.78241	129
chr3	113657078	113657288	IgG1_peaks_peak_17855	47	.	3.85259	7.28745	4.78241	70
chr3	115539903	115540144	IgG1_peaks_peak_17858	47	.	3.85259	7.28745	4.78241	184
chr3	141862471	141862819	IgG1_peaks_peak_18165	47	.	3.85259	7.28745	4.78241	316
chr3	146520755	146520989	IgG1_peaks_peak_18232	47	.	3.85259	7.28745	4.78241	139
chr4	96696801	96697001	IgG1_peaks_peak_19181	47	.	3.85259	7.28745	4.78241	133
chr4	107606054	107606286	IgG1_peaks_peak_19300	47	.	3.85259	7.28745	4.78241	66
chr4	132113382	132113952	IgG1_peaks_peak_19612	47	.	3.85259	7.28745	4.78241	163
chr5	7828639	7828873	IgG1_peaks_peak_20116	47	.	3.85259	7.28745	4.78241	60
chr5	52111316	52111612	IgG1_peaks_peak_20512	47	.	3.85259	7.28745	4.78241	255
chr5	101703543	101703843	IgG1_peaks_peak_20955	47	.	3.85259	7.28745	4.78241	154
chr6	12069510	12069800	IgG1_peaks_peak_21947	47	.	3.85259	7.28745	4.78241	136
chr6	13870242	13870826	IgG1_peaks_peak_21962	47	.	3.85259	7.28745	4.78241	431
chr7	45783787	45784292	IgG1_peaks_peak_24101	47	.	2.88644	7.28671	4.78241	221
chr7	68749065	68749415	IgG1_peaks_peak_24282	47	.	3.85259	7.28745	4.78241	259
chr7	104400230	104400430	IgG1_peaks_peak_24619	47	.	3.85259	7.28745	4.78241	147
chr7	115216613	115217391	IgG1_peaks_peak_24789	47	.	3.85259	7.28745	4.78241	436
chr7	139156627	139156903	IgG1_peaks_peak_25076	47	.	3.85259	7.28745	4.78241	191
chr8	34079595	34079881	IgG1_peaks_peak_25459	47	.	3.85259	7.28745	4.78241	192
chr8	68880514	68880795	IgG1_peaks_peak_25701	47	.	3.85259	7.28745	4.78241	161
chr8	124434506	124434852	IgG1_peaks_peak_26391	47	.	3.85259	7.28745	4.78241	183
chr9	4442873	4443283	IgG1_peaks_peak_26532	47	.	3.85259	7.28745	4.78241	149
chr9	22249734	22250145	IgG1_peaks_peak_26702	47	.	3.85259	7.28745	4.78241	247
chr9	58580856	58581379	IgG1_peaks_peak_27110	47	.	3.85259	7.28745	4.78241	144
chrX	19282887	19283487	IgG1_peaks_peak_28127	47	.	3.85259	7.28745	4.78241	408
chrX	48256584	48256949	IgG1_peaks_peak_28187	47	.	3.85259	7.28745	4.78241	242
chrX	113871331	113871600	IgG1_peaks_peak_28460	47	.	3.85259	7.28745	4.78241	134
chr13	3528616	3528816	IgG1_peaks_peak_6662	47	.	3.69369	7.29268	4.7876	104
chr3	127790356	127791408	IgG1_peaks_peak_17993	47	.	3.69369	7.29268	4.7876	857
chr3	130762404	130762701	IgG1_peaks_peak_18048	47	.	3.69369	7.29268	4.7876	198
chr9	88860486	88860755	IgG1_peaks_peak_27497	47	.	3.69369	7.29268	4.7876	23
chr10	21079332	21079778	IgG1_peaks_peak_2198	47	.	3.42834	7.29531	4.7902	171
chr12	17556802	17557014	IgG1_peaks_peak_5655	47	.	3.70055	7.29596	4.79077	99
chr12	31635904	31636141	IgG1_peaks_peak_5768	47	.	3.84705	7.29596	4.79077	112
chr13	49215455	49215729	IgG1_peaks_peak_7445	47	.	3.70055	7.29596	4.79077	143
chr13	53105693	53105987	IgG1_peaks_peak_7544	47	.	3.84705	7.29596	4.79077	168
chr18	76379037	76379259	IgG1_peaks_peak_13525	47	.	3.84705	7.29596	4.79077	95
chr3	131565228	131565467	IgG1_peaks_peak_18079	47	.	3.70055	7.29596	4.79077	83
chr4	71289286	71289533	IgG1_peaks_peak_19026	47	.	3.84705	7.29596	4.79077	145
chr1	43916199	43916418	IgG1_peaks_peak_290	47	.	4.03251	7.30167	4.79643	196
chr1	78196399	78196691	IgG1_peaks_peak_606	47	.	4.03251	7.30167	4.79643	124
chr14	68860407	68860607	IgG1_peaks_peak_9054	47	.	4.03251	7.30167	4.79643	33
chr3	70103556	70103842	IgG1_peaks_peak_17296	47	.	4.03251	7.30167	4.79643	52
chr10	43983337	43983538	IgG1_peaks_peak_2506	48	.	3.56176	7.30624	4.80096	35
chr5	29946306	29946711	IgG1_peaks_peak_20311	48	.	3.43685	7.30677	4.80147	146
chr11	100759834	100760055	IgG1_peaks_peak_5104	48	.	3.22064	7.30913	4.80336	29
chr11	104646380	104646626	IgG1_peaks_peak_5194	48	.	3.22064	7.30913	4.80336	128
chr19	32957430	32957730	IgG1_peaks_peak_14100	48	.	3.22064	7.30913	4.80336	110
chr19	53870623	53870949	IgG1_peaks_peak_14412	48	.	3.22064	7.30913	4.80336	297
chr2	25095403	25095988	IgG1_peaks_peak_14773	48	.	3.22064	7.30913	4.80336	120
chr2	181364673	181364876	IgG1_peaks_peak_16672	48	.	3.22064	7.30913	4.80336	64
chr3	19895318	19895875	IgG1_peaks_peak_16825	48	.	3.22064	7.30913	4.80336	141
chr5	123324243	123324972	IgG1_peaks_peak_21395	48	.	3.22064	7.30913	4.80336	82
chr5	137599782	137600113	IgG1_peaks_peak_21584	48	.	3.22064	7.30913	4.80336	87
chr6	47175911	47176215	IgG1_peaks_peak_22214	48	.	3.22064	7.30913	4.80336	123
chr7	30599876	30600556	IgG1_peaks_peak_23894	48	.	3.22064	7.30913	4.80336	632
chr8	70805267	70805516	IgG1_peaks_peak_25761	48	.	3.22064	7.30913	4.80336	167
chr8	104570528	104571118	IgG1_peaks_peak_26130	48	.	3.22064	7.30913	4.80336	466
chr7	30169510	30169727	IgG1_peaks_peak_23878	48	.	3.1295	7.31635	4.8103	33
chr10	41449710	41450157	IgG1_peaks_peak_2427	48	.	2.77014	7.31784	4.81173	179
chr17	31870816	31871183	IgG1_peaks_peak_11928	48	.	2.77014	7.31784	4.81173	160
chr15	5238708	5238952	IgG1_peaks_peak_9545	48	.	3.32786	7.32054	4.81441	100
chr4	119814850	119815078	IgG1_peaks_peak_19442	48	.	3.86806	7.32066	4.81449	60
chr5	99215262	99215529	IgG1_peaks_peak_20888	48	.	3.70634	7.3221	4.81588	91
chr5	117120303	117120807	IgG1_peaks_peak_21289	48	.	3.70634	7.3221	4.81588	321
chr14	103033288	103033977	IgG1_peaks_peak_9333	48	.	2.48765	7.32449	4.81812	519
chr19	42518405	42518888	IgG1_peaks_peak_14246	48	.	2.48765	7.32449	4.81812	386
chr8	123616713	123617179	IgG1_peaks_peak_26382	48	.	2.48765	7.32449	4.81812	158
chr1	97501142	97501669	IgG1_peaks_peak_797	48	.	3.71425	7.32717	4.82004	246
chr1	175493074	175493335	IgG1_peaks_peak_1591	48	.	3.71425	7.32717	4.82004	86
chr12	81861046	81861246	IgG1_peaks_peak_6228	48	.	3.8613	7.32717	4.82004	109
chr12	112927781	112927981	IgG1_peaks_peak_6590	48	.	3.8613	7.32717	4.82004	113
chr13	40728240	40728604	IgG1_peaks_peak_7247	48	.	3.71425	7.32717	4.82004	227
chr14	53804135	53804579	IgG1_peaks_peak_8830	48	.	3.8613	7.32717	4.82004	168
chr15	84324097	84324297	IgG1_peaks_peak_10229	48	.	3.71425	7.32717	4.82004	111
chr19	36004849	36005225	IgG1_peaks_peak_14144	48	.	3.71425	7.32717	4.82004	132
chr2	69147759	69148227	IgG1_peaks_peak_15275	48	.	3.8613	7.32717	4.82004	82
chr2	79019118	79019379	IgG1_peaks_peak_15445	48	.	3.71425	7.32717	4.82004	116
chr2	180119866	180120284	IgG1_peaks_peak_16654	48	.	3.71425	7.32717	4.82004	125
chr3	66982009	66982235	IgG1_peaks_peak_17232	48	.	3.71425	7.32717	4.82004	172
chr3	133630704	133630985	IgG1_peaks_peak_18099	48	.	3.71425	7.32717	4.82004	149
chr5	120578789	120579004	IgG1_peaks_peak_21336	48	.	3.71425	7.32717	4.82004	135
chr6	49021383	49021632	IgG1_peaks_peak_22312	48	.	3.8613	7.32717	4.82004	144
chr6	57542163	57542502	IgG1_peaks_peak_22471	48	.	3.8613	7.32717	4.82004	122
chr6	97447107	97447353	IgG1_peaks_peak_22834	48	.	3.8613	7.32717	4.82004	146
chr6	98640291	98640491	IgG1_peaks_peak_22844	48	.	3.8613	7.32717	4.82004	116
chr6	145359929	145360208	IgG1_peaks_peak_23399	48	.	3.71425	7.32717	4.82004	119
chr7	16816002	16816238	IgG1_peaks_peak_23617	48	.	3.71425	7.32717	4.82004	46
chr7	38061015	38061244	IgG1_peaks_peak_23969	48	.	3.71425	7.32717	4.82004	46
chr7	114261337	114261710	IgG1_peaks_peak_24768	48	.	3.71425	7.32717	4.82004	195
chr7	130812343	130812625	IgG1_peaks_peak_24991	48	.	3.71425	7.32717	4.82004	181
chr7	131560529	131560788	IgG1_peaks_peak_25004	48	.	3.71425	7.32717	4.82004	144
chr8	69369354	69369819	IgG1_peaks_peak_25715	48	.	3.8613	7.32717	4.82004	407
chr9	77559462	77559690	IgG1_peaks_peak_27363	48	.	3.71425	7.32717	4.82004	59
chr9	123308960	123309232	IgG1_peaks_peak_27981	48	.	3.71425	7.32717	4.82004	139
chr14	31667463	31667690	IgG1_peaks_peak_8691	48	.	3.22852	7.33228	4.82513	153
chr8	82370793	82371045	IgG1_peaks_peak_25904	48	.	4.05019	7.33732	4.83009	119
chr1	74896724	74896924	IgG1_peaks_peak_583	48	.	3.33711	7.34587	4.83755	95
chr1	171482076	171482348	IgG1_peaks_peak_1513	48	.	3.44739	7.34587	4.83755	184
chr10	21295532	21295937	IgG1_peaks_peak_2219	48	.	3.44739	7.34587	4.83755	324
chr10	96407523	96407740	IgG1_peaks_peak_3303	48	.	3.33711	7.34587	4.83755	117
chr11	44469676	44469979	IgG1_peaks_peak_4178	48	.	3.33711	7.34587	4.83755	150
chr11	78496918	78497390	IgG1_peaks_peak_4715	48	.	3.33711	7.34587	4.83755	380
chr11	111800805	111801287	IgG1_peaks_peak_5294	48	.	3.44739	7.34587	4.83755	301
chr11	117092662	117092992	IgG1_peaks_peak_5383	48	.	3.44739	7.34587	4.83755	198
chr11	118254544	118254744	IgG1_peaks_peak_5415	48	.	3.44739	7.34587	4.83755	122
chr12	55199218	55199469	IgG1_peaks_peak_5944	48	.	3.33711	7.34587	4.83755	95
chr12	86950188	86950607	IgG1_peaks_peak_6316	48	.	3.33711	7.34587	4.83755	250
chr12	104995627	104995964	IgG1_peaks_peak_6470	48	.	3.44739	7.34587	4.83755	188
chr13	28511409	28511703	IgG1_peaks_peak_7024	48	.	3.44739	7.34587	4.83755	172
chr14	75178428	75178640	IgG1_peaks_peak_9165	48	.	3.44739	7.34587	4.83755	129
chr16	38636693	38637155	IgG1_peaks_peak_10978	48	.	3.44739	7.34587	4.83755	138
chr17	84082199	84082521	IgG1_peaks_peak_12652	48	.	3.44739	7.34587	4.83755	134
chr18	25636862	25637318	IgG1_peaks_peak_12972	48	.	3.44739	7.34587	4.83755	296
chr19	6448327	6448529	IgG1_peaks_peak_13721	48	.	3.33711	7.34587	4.83755	141
chr2	5712440	5712666	IgG1_peaks_peak_14576	48	.	3.44739	7.34587	4.83755	178
chr2	36230398	36230709	IgG1_peaks_peak_15012	48	.	3.33711	7.34587	4.83755	131
chr2	46366175	46366424	IgG1_peaks_peak_15068	48	.	3.33711	7.34587	4.83755	126
chr2	118900159	118900377	IgG1_peaks_peak_15798	48	.	3.33711	7.34587	4.83755	120
chr4	55825080	55825359	IgG1_peaks_peak_18857	48	.	3.33711	7.34587	4.83755	120
chr4	133928068	133928324	IgG1_peaks_peak_19674	48	.	3.33711	7.34587	4.83755	95
chr4	139621717	139621919	IgG1_peaks_peak_19804	48	.	3.33711	7.34587	4.83755	109
chr4	144998853	144999124	IgG1_peaks_peak_19865	48	.	3.44739	7.34587	4.83755	139
chr4	150268982	150269455	IgG1_peaks_peak_19964	48	.	3.44739	7.34587	4.83755	111
chr5	33274305	33274572	IgG1_peaks_peak_20370	48	.	3.44739	7.34587	4.83755	111
chr5	123326648	123327079	IgG1_peaks_peak_21396	48	.	3.44739	7.34587	4.83755	338
chr5	141001266	141001509	IgG1_peaks_peak_21652	48	.	3.33711	7.34587	4.83755	199
chr5	146656198	146656404	IgG1_peaks_peak_21720	48	.	3.44739	7.34587	4.83755	61
chr7	6155249	6155544	IgG1_peaks_peak_23531	48	.	3.33711	7.34587	4.83755	222
chr7	110180425	110180697	IgG1_peaks_peak_24709	48	.	3.33711	7.34587	4.83755	178
chr8	70743074	70743301	IgG1_peaks_peak_25754	48	.	3.44739	7.34587	4.83755	145
chr8	72135704	72136031	IgG1_peaks_peak_25809	48	.	3.33711	7.34587	4.83755	136
chr8	119862496	119862866	IgG1_peaks_peak_26303	48	.	3.44739	7.34587	4.83755	186
chr11	49827257	49827498	IgG1_peaks_peak_4255	48	.	4.24876	7.34591	4.83756	132
chr15	76331013	76331815	IgG1_peaks_peak_10044	48	.	2.35272	7.34756	4.83911	315
chr3	96450492	96450748	IgG1_peaks_peak_17604	48	.	2.39242	7.34756	4.83911	98
chr4	147423709	147424193	IgG1_peaks_peak_19909	48	.	2.35272	7.34756	4.83911	92
chr5	149635876	149637048	IgG1_peaks_peak_21829	48	.	2.39242	7.34756	4.83911	986
chr8	83954680	83955368	IgG1_peaks_peak_25939	48	.	2.35272	7.34756	4.83911	448
chr9	65551161	65552481	IgG1_peaks_peak_27220	48	.	2.39242	7.34756	4.83911	164
chr10	19999693	19999917	IgG1_peaks_peak_2171	48	.	3.71908	7.35167	4.84317	109
chr11	110483008	110483251	IgG1_peaks_peak_5280	48	.	3.88365	7.35407	4.84552	69
chr4	6990362	6990684	IgG1_peaks_peak_18388	48	.	3.88365	7.35407	4.84552	101
chr7	116031254	116031467	IgG1_peaks_peak_24792	48	.	3.88365	7.35407	4.84552	48
chr11	40694668	40695064	IgG1_peaks_peak_4152	48	.	2.97838	7.35491	4.84615	137
chr17	84187539	84187768	IgG1_peaks_peak_12661	48	.	2.97838	7.35491	4.84615	154
chr8	84202795	84202997	IgG1_peaks_peak_25950	48	.	2.97838	7.35491	4.84615	52
chr9	71017985	71018279	IgG1_peaks_peak_27296	48	.	2.97838	7.35491	4.84615	157
chr14	21988772	21989416	IgG1_peaks_peak_8561	48	.	3.87565	7.35857	4.84974	246
chr10	39897870	39898157	IgG1_peaks_peak_2397	48	.	3.45731	7.35993	4.85106	144
chr13	63790652	63791007	IgG1_peaks_peak_7703	48	.	3.45731	7.35993	4.85106	183
chr5	11342076	11342309	IgG1_peaks_peak_20150	48	.	3.45731	7.35993	4.85106	91
chr14	73399898	73400253	IgG1_peaks_peak_9135	48	.	3.58452	7.3622	4.8533	227
chr17	24850649	24850942	IgG1_peaks_peak_11774	48	.	2.8437	7.36262	4.85365	70
chr2	173452862	173453138	IgG1_peaks_peak_16561	48	.	2.8437	7.36262	4.85365	223
chr17	15566861	15567066	IgG1_peaks_peak_11635	48	.	4.06804	7.37323	4.86419	126
chr17	79616614	79616914	IgG1_peaks_peak_12575	48	.	4.06804	7.37323	4.86419	174
chr5	97473282	97473513	IgG1_peaks_peak_20876	48	.	4.06804	7.37323	4.86419	104
chr1	52435137	52435548	IgG1_peaks_peak_335	48	.	3.7319	7.3814	4.87195	345
chr1	194880540	194880765	IgG1_peaks_peak_1895	48	.	3.7319	7.38139	4.87195	63
chr10	96421496	96422152	IgG1_peaks_peak_3304	48	.	3.7319	7.38139	4.87195	557
chr10	120556188	120556731	IgG1_peaks_peak_3589	48	.	3.7319	7.3814	4.87195	369
chr10	121701643	121702070	IgG1_peaks_peak_3639	48	.	3.7319	7.38139	4.87195	63
chr11	83032246	83032849	IgG1_peaks_peak_4798	48	.	3.7319	7.38139	4.87195	133
chr13	24618355	24618788	IgG1_peaks_peak_7000	48	.	3.7319	7.38139	4.87195	309
chr13	67128943	67129300	IgG1_peaks_peak_7758	48	.	3.7319	7.38139	4.87195	169
chr13	101706036	101706272	IgG1_peaks_peak_8142	48	.	3.7319	7.38139	4.87195	145
chr14	67236438	67236647	IgG1_peaks_peak_9044	48	.	3.7319	7.38139	4.87195	59
chr16	23144527	23144938	IgG1_peaks_peak_10745	48	.	3.7319	7.3814	4.87195	127
chr17	52146683	52147127	IgG1_peaks_peak_12279	48	.	3.7319	7.3814	4.87195	309
chr18	6281088	6281291	IgG1_peaks_peak_12820	48	.	3.7319	7.3814	4.87195	143
chr2	19627532	19627950	IgG1_peaks_peak_14734	48	.	3.7319	7.38139	4.87195	166
chr3	9027347	9027823	IgG1_peaks_peak_16706	48	.	3.7319	7.38139	4.87195	139
chr7	143367627	143367844	IgG1_peaks_peak_25154	48	.	3.7319	7.38139	4.87195	110
chr8	66337373	66337964	IgG1_peaks_peak_25663	48	.	3.7319	7.38139	4.87195	380
chr9	14244389	14244766	IgG1_peaks_peak_26593	48	.	3.7319	7.38139	4.87195	59
chr9	107461762	107462124	IgG1_peaks_peak_27730	48	.	3.7319	7.38139	4.87195	95
chr10	98786107	98786324	IgG1_peaks_peak_3336	48	.	4.26929	7.38467	4.87519	58
chr16	19048813	19049048	IgG1_peaks_peak_10673	48	.	4.26929	7.38467	4.87519	73
chr16	27326333	27326783	IgG1_peaks_peak_10780	48	.	4.26929	7.38467	4.87519	353
chr2	58357290	58357577	IgG1_peaks_peak_15163	48	.	4.26929	7.38467	4.87519	122
chr13	23625327	23625578	IgG1_peaks_peak_6919	48	.	3.46763	7.38669	4.87718	103
chr19	14246654	14246921	IgG1_peaks_peak_13868	48	.	3.46763	7.38669	4.87718	190
chr14	105920274	105920474	IgG1_peaks_peak_9401	48	.	3.89938	7.38769	4.87813	110
chr4	33581809	33582204	IgG1_peaks_peak_18615	48	.	3.89938	7.38769	4.87813	102
chr5	123049422	123049644	IgG1_peaks_peak_21386	48	.	3.89938	7.38769	4.87813	74
chr1	151270749	151271179	IgG1_peaks_peak_1170	48	.	2.68042	7.38964	4.87966	171
chr12	51593419	51594332	IgG1_peaks_peak_5902	48	.	2.68042	7.38964	4.87966	300
chr13	52913912	52914705	IgG1_peaks_peak_7534	48	.	2.68042	7.38964	4.87966	211
chr14	70443429	70443975	IgG1_peaks_peak_9095	48	.	2.68042	7.38964	4.87966	283
chr14	121972717	121973435	IgG1_peaks_peak_9501	48	.	2.68042	7.38964	4.87966	528
chr15	76715458	76716078	IgG1_peaks_peak_10056	48	.	2.68042	7.38964	4.87966	344
chr16	90830183	90831327	IgG1_peaks_peak_11316	48	.	2.68042	7.38964	4.87966	87
chr17	34119522	34119807	IgG1_peaks_peak_12002	48	.	2.68042	7.38964	4.87966	139
chr18	37814954	37815972	IgG1_peaks_peak_13093	48	.	2.68042	7.38964	4.87966	304
chr18	39800979	39801831	IgG1_peaks_peak_13142	48	.	2.68042	7.38964	4.87966	275
chr2	46370905	46371994	IgG1_peaks_peak_15069	48	.	2.68042	7.38964	4.87966	318
chr2	127310970	127311190	IgG1_peaks_peak_15932	48	.	2.68042	7.38964	4.87966	43
chr2	130178753	130179887	IgG1_peaks_peak_16001	48	.	2.68042	7.38964	4.87966	748
chr2	152080642	152081047	IgG1_peaks_peak_16226	48	.	2.68042	7.38964	4.87966	223
chr2	164745713	164745947	IgG1_peaks_peak_16383	48	.	2.68042	7.38964	4.87966	182
chr3	107818848	107819534	IgG1_peaks_peak_17795	48	.	2.68042	7.38964	4.87966	386
chr4	117120880	117121298	IgG1_peaks_peak_19387	48	.	2.68042	7.38964	4.87966	183
chr4	137788443	137788754	IgG1_peaks_peak_19775	48	.	2.68042	7.38964	4.87966	153
chr5	107900047	107900411	IgG1_peaks_peak_21138	48	.	2.68042	7.38964	4.87966	21
chr5	140948030	140948378	IgG1_peaks_peak_21650	48	.	2.68042	7.38964	4.87966	18
chr7	29953320	29954167	IgG1_peaks_peak_23872	48	.	2.68042	7.38964	4.87966	559
chr7	114317609	114317879	IgG1_peaks_peak_24775	48	.	2.68042	7.38964	4.87966	104
chr8	57511046	57511524	IgG1_peaks_peak_25630	48	.	2.68042	7.38964	4.87966	342
chr19	32458529	32458733	IgG1_peaks_peak_14085	48	.	3.74197	7.39014	4.88008	144
chr4	47745204	47745415	IgG1_peaks_peak_18769	48	.	3.74197	7.39014	4.88008	95
chr9	32696135	32696470	IgG1_peaks_peak_26778	48	.	3.89011	7.39014	4.88008	152
chr14	60731432	60731666	IgG1_peaks_peak_8951	48	.	3.59601	7.39039	4.8803	123
chr4	116076210	116076472	IgG1_peaks_peak_19369	48	.	3.59601	7.39039	4.8803	124
chr11	99182727	99182992	IgG1_peaks_peak_5087	48	.	3.46665	7.39685	4.88671	127
chr4	129914203	129914415	IgG1_peaks_peak_19589	48	.	3.46665	7.39685	4.88671	37
chr15	84105175	84105467	IgG1_peaks_peak_10221	48	.	4.08604	7.40938	4.89917	128
chr1	133044943	133045165	IgG1_peaks_peak_986	49	.	3.47801	7.41357	4.90331	115
chr2	173028112	173028386	IgG1_peaks_peak_16541	49	.	3.47801	7.41357	4.90331	101
chr13	23915637	23915837	IgG1_peaks_peak_6961	49	.	3.60757	7.41872	4.90827	106
chr6	87037895	87038306	IgG1_peaks_peak_22738	49	.	3.60757	7.41872	4.90827	123
chr1	138973572	138973829	IgG1_peaks_peak_1097	49	.	3.25551	7.42009	4.90896	191
chr1	160008124	160008657	IgG1_peaks_peak_1320	49	.	3.25551	7.42009	4.90896	399
chr10	66857788	66858075	IgG1_peaks_peak_2699	49	.	3.25551	7.42009	4.90896	152
chr11	120492470	120492773	IgG1_peaks_peak_5479	49	.	3.16318	7.42009	4.90896	104
chr12	85593125	85593442	IgG1_peaks_peak_6287	49	.	3.25551	7.42009	4.90896	80
chr12	100199505	100199763	IgG1_peaks_peak_6405	49	.	3.25551	7.42009	4.90896	78
chr15	62273757	62274177	IgG1_peaks_peak_9910	49	.	3.16318	7.42009	4.90896	230
chr16	30235483	30236051	IgG1_peaks_peak_10823	49	.	3.25551	7.42009	4.90896	400
chr18	38338560	38338905	IgG1_peaks_peak_13111	49	.	3.25551	7.42009	4.90896	240
chr19	41618559	41618780	IgG1_peaks_peak_14230	49	.	3.16318	7.42009	4.90896	70
chr2	25621891	25622144	IgG1_peaks_peak_14798	49	.	3.25551	7.42009	4.90896	99
chr2	85048497	85048836	IgG1_peaks_peak_15527	49	.	3.25551	7.42009	4.90896	256
chr3	52479364	52479565	IgG1_peaks_peak_17061	49	.	3.16318	7.42009	4.90896	135
chr3	108257310	108257555	IgG1_peaks_peak_17816	49	.	3.25551	7.42009	4.90896	106
chr4	140947925	140948325	IgG1_peaks_peak_19817	49	.	3.25551	7.42009	4.90896	73
chr6	72510859	72511138	IgG1_peaks_peak_22623	49	.	3.25551	7.42009	4.90896	265
chr6	120039239	120039549	IgG1_peaks_peak_23025	49	.	3.16318	7.42009	4.90896	162
chr7	35057196	35057456	IgG1_peaks_peak_23937	49	.	3.16318	7.42009	4.90896	102
chr7	81861854	81862203	IgG1_peaks_peak_24399	49	.	3.16318	7.42009	4.90896	171
chr8	84701451	84701661	IgG1_peaks_peak_25960	49	.	3.16318	7.42009	4.90896	51
chr9	103426414	103426686	IgG1_peaks_peak_27668	49	.	3.25551	7.42009	4.90896	178
chr1	163293413	163293792	IgG1_peaks_peak_1375	49	.	3.91523	7.42152	4.91036	171
chr17	18966068	18966268	IgG1_peaks_peak_11672	49	.	3.91523	7.42152	4.91036	96
chr2	10370438	10370996	IgG1_peaks_peak_14627	49	.	3.91523	7.42152	4.91036	269
chr10	120191251	120191534	IgG1_peaks_peak_3575	49	.	3.90468	7.4219	4.91067	101
chr11	46347194	46347935	IgG1_peaks_peak_4216	49	.	3.47636	7.42251	4.91124	542
chr17	35234804	35235245	IgG1_peaks_peak_12062	49	.	3.36515	7.42251	4.91124	403
chr3	9833374	9833574	IgG1_peaks_peak_16729	49	.	3.36515	7.42251	4.91124	92
chr13	46502462	46502746	IgG1_peaks_peak_7414	49	.	4.29001	7.42373	4.91243	137
chr6	71224114	71224337	IgG1_peaks_peak_22591	49	.	4.29001	7.42373	4.91243	51
chr8	91804269	91804617	IgG1_peaks_peak_26045	49	.	4.29001	7.42373	4.91243	162
chrX	166468210	166468454	IgG1_peaks_peak_28621	49	.	4.29001	7.42373	4.91243	49
chr3	96266038	96266385	IgG1_peaks_peak_17593	49	.	2.93038	7.43556	4.92424	164
chr10	121501466	121501697	IgG1_peaks_peak_3633	49	.	3.08182	7.43644	4.92489	40
chr11	96005601	96006092	IgG1_peaks_peak_4980	49	.	3.08182	7.43644	4.92489	136
chr12	92882365	92882866	IgG1_peaks_peak_6355	49	.	3.08182	7.43644	4.92489	144
chr16	58499226	58499731	IgG1_peaks_peak_11148	49	.	3.08182	7.43644	4.92489	393
chr2	172440281	172440535	IgG1_peaks_peak_16529	49	.	3.08182	7.43644	4.92489	136
chr3	130709059	130709261	IgG1_peaks_peak_18042	49	.	3.08182	7.43644	4.92489	35
chr8	109607559	109607871	IgG1_peaks_peak_26204	49	.	3.08182	7.43644	4.92489	120
chr4	146270171	146270674	IgG1_peaks_peak_19890	49	.	1.88601	7.44027	4.92872	258
chr7	73564335	73564556	IgG1_peaks_peak_24297	49	.	3.75782	7.44132	4.92972	54
chr1	132311424	132311638	IgG1_peaks_peak_977	49	.	3.37043	7.44298	4.93097	126
chr10	17560421	17560629	IgG1_peaks_peak_2086	49	.	3.37043	7.44298	4.93097	99
chr10	33924329	33924650	IgG1_peaks_peak_2328	49	.	3.37043	7.44298	4.93097	159
chr13	37542150	37542375	IgG1_peaks_peak_7196	49	.	3.37043	7.44298	4.93097	147
chr15	8108704	8109101	IgG1_peaks_peak_9573	49	.	3.37043	7.44298	4.93097	250
chr18	30266956	30267273	IgG1_peaks_peak_12976	49	.	3.37043	7.44298	4.93097	137
chr18	55397848	55398616	IgG1_peaks_peak_13238	49	.	3.37043	7.44298	4.93097	639
chr3	97933849	97934121	IgG1_peaks_peak_17642	49	.	3.37043	7.44298	4.93097	118
chr4	111422350	111422552	IgG1_peaks_peak_19340	49	.	3.37043	7.44298	4.93097	80
chr5	72913784	72914115	IgG1_peaks_peak_20709	49	.	3.37043	7.44298	4.93097	159
chr5	93265434	93265872	IgG1_peaks_peak_20849	49	.	3.37043	7.44298	4.93097	357
chr8	14088554	14089005	IgG1_peaks_peak_25305	49	.	3.37043	7.44298	4.93097	91
chrX	150588247	150588659	IgG1_peaks_peak_28535	49	.	3.37043	7.44298	4.93097	158
chr4	124254777	124255006	IgG1_peaks_peak_19495	49	.	4.1042	7.44578	4.93373	77
chr4	145594112	145594312	IgG1_peaks_peak_19882	49	.	4.1042	7.44578	4.93373	109
chr6	52969736	52970031	IgG1_peaks_peak_22408	49	.	4.1042	7.44578	4.93373	141
chr1	75653592	75653899	IgG1_peaks_peak_600	49	.	3.61921	7.44718	4.93463	178
chr1	119912129	119912540	IgG1_peaks_peak_858	49	.	3.61921	7.44718	4.93463	258
chr10	95563480	95563682	IgG1_peaks_peak_3262	49	.	3.61921	7.44718	4.93463	128
chr11	80779375	80779587	IgG1_peaks_peak_4767	49	.	3.61921	7.44718	4.93463	67
chr12	41485692	41485894	IgG1_peaks_peak_5879	49	.	3.61921	7.44718	4.93463	122
chr12	91183550	91183805	IgG1_peaks_peak_6333	49	.	3.61921	7.44718	4.93463	190
chr13	30814290	30814541	IgG1_peaks_peak_7079	49	.	3.61921	7.44718	4.93463	78
chr13	43919886	43920302	IgG1_peaks_peak_7321	49	.	3.61921	7.44718	4.93463	182
chr13	51170084	51170343	IgG1_peaks_peak_7466	49	.	3.61921	7.44718	4.93463	115
chr16	76603764	76604450	IgG1_peaks_peak_11232	49	.	3.61921	7.44718	4.93463	107
chr17	21006943	21007155	IgG1_peaks_peak_11678	49	.	3.61921	7.44718	4.93463	170
chr17	64589324	64589796	IgG1_peaks_peak_12390	49	.	3.61921	7.44718	4.93463	279
chr4	42766608	42766971	IgG1_peaks_peak_18662	49	.	3.61921	7.44718	4.93463	253
chr5	67532330	67532738	IgG1_peaks_peak_20677	49	.	3.61921	7.44718	4.93463	243
chr5	110230653	110230883	IgG1_peaks_peak_21187	49	.	3.61921	7.44718	4.93463	120
chr7	58626645	58627064	IgG1_peaks_peak_24180	49	.	3.61921	7.44718	4.93463	361
chrX	9273416	9273641	IgG1_peaks_peak_28037	49	.	3.61921	7.44718	4.93463	93
chrX	160604130	160604456	IgG1_peaks_peak_28592	49	.	3.61921	7.44718	4.93463	152
chr2	170219314	170219587	IgG1_peaks_peak_16510	49	.	3.48612	7.44828	4.93569	117
chr7	97579572	97579781	IgG1_peaks_peak_24526	49	.	2.80764	7.45317	4.94048	52
chr7	141540650	141540858	IgG1_peaks_peak_25132	49	.	2.7456	7.45317	4.94048	66
chr11	85140286	85140516	IgG1_peaks_peak_4835	49	.	3.91936	7.45384	4.94108	86
chr2	4881786	4882108	IgG1_peaks_peak_14567	49	.	3.77011	7.45384	4.94108	98
chr5	113787018	113787294	IgG1_peaks_peak_21239	49	.	3.77011	7.45384	4.94108	134
chr6	50979059	50979373	IgG1_peaks_peak_22349	49	.	3.91936	7.45384	4.94108	138
chr13	41078841	41079041	IgG1_peaks_peak_7257	49	.	3.93121	7.45557	4.94277	162
chr14	120476482	120476766	IgG1_peaks_peak_9465	49	.	3.93121	7.45557	4.94277	154
chr4	59546528	59546767	IgG1_peaks_peak_18945	49	.	3.93121	7.45557	4.94277	119
chr5	53229082	53229729	IgG1_peaks_peak_20532	49	.	3.93121	7.45557	4.94277	508
chrX	152342745	152343065	IgG1_peaks_peak_28547	49	.	3.93121	7.45557	4.94277	151
chr10	26494338	26494562	IgG1_peaks_peak_2293	49	.	4.31094	7.46309	4.95026	92
chr19	55292491	55292714	IgG1_peaks_peak_14434	49	.	4.31094	7.46309	4.95026	88
chr5	18012254	18012547	IgG1_peaks_peak_20170	49	.	4.31094	7.46309	4.95026	57
chr6	85735092	85735324	IgG1_peaks_peak_22713	49	.	4.31094	7.46309	4.95026	56
chr11	106387750	106388479	IgG1_peaks_peak_5216	49	.	2.48179	7.46506	4.95215	186
chr2	53191777	53192651	IgG1_peaks_peak_15138	49	.	2.48179	7.46506	4.95215	365
chr3	107035711	107036093	IgG1_peaks_peak_17777	49	.	2.48179	7.46506	4.95215	192
chr4	57681496	57682008	IgG1_peaks_peak_18884	49	.	2.48179	7.46506	4.95215	313
chr8	70635309	70635916	IgG1_peaks_peak_25750	49	.	2.48179	7.46506	4.95215	501
chr19	45076886	45077093	IgG1_peaks_peak_14294	49	.	3.49897	7.46771	4.95475	76
chr14	27560375	27560592	IgG1_peaks_peak_8632	49	.	3.77091	7.47153	4.95854	145
chr15	83464735	83465001	IgG1_peaks_peak_10213	49	.	3.77091	7.47153	4.95854	96
chr15	84295105	84295674	IgG1_peaks_peak_10226	49	.	3.77091	7.47153	4.95854	85
chr9	53535393	53535668	IgG1_peaks_peak_27016	49	.	3.77091	7.47153	4.95854	119
chr1	13659052	13659252	IgG1_peaks_peak_51	49	.	3.38411	7.47416	4.96112	63
chr10	121473889	121474110	IgG1_peaks_peak_3628	49	.	3.38411	7.47416	4.96112	159
chr12	79961248	79961469	IgG1_peaks_peak_6185	49	.	3.49594	7.47416	4.96112	128
chr14	73335270	73335739	IgG1_peaks_peak_9131	49	.	3.49594	7.47416	4.96112	271
chr3	96565724	96566118	IgG1_peaks_peak_17615	49	.	3.38411	7.47416	4.96112	89
chr6	122487005	122487244	IgG1_peaks_peak_23080	49	.	3.63092	7.47579	4.96271	144
chr8	121850597	121851036	IgG1_peaks_peak_26354	49	.	2.56148	7.47805	4.96497	258
chr17	29395606	29395820	IgG1_peaks_peak_11871	49	.	3.09471	7.47857	4.96549	126
chr1	153299294	153299584	IgG1_peaks_peak_1200	49	.	2.9409	7.48122	4.96782	139
chr1	157019745	157020230	IgG1_peaks_peak_1294	49	.	3.01581	7.48122	4.96782	244
chr12	113075014	113075326	IgG1_peaks_peak_6595	49	.	2.9409	7.48122	4.96782	157
chr13	38503302	38503565	IgG1_peaks_peak_7234	49	.	3.01581	7.48122	4.96782	144
chr14	54398123	54398358	IgG1_peaks_peak_8840	49	.	3.01581	7.48122	4.96782	149
chr15	100687121	100687445	IgG1_peaks_peak_10439	49	.	2.9409	7.48122	4.96782	30
chr17	6596150	6596443	IgG1_peaks_peak_11524	49	.	3.01581	7.48122	4.96782	112
chr3	87764816	87765038	IgG1_peaks_peak_17437	49	.	2.9409	7.48122	4.96782	177
chr4	32126865	32127155	IgG1_peaks_peak_18563	49	.	3.01581	7.48122	4.96782	187
chr7	27167266	27167512	IgG1_peaks_peak_23765	49	.	2.9409	7.48122	4.96782	140
chr7	127744003	127744393	IgG1_peaks_peak_24949	49	.	3.01581	7.48122	4.96782	334
chr8	70730143	70730378	IgG1_peaks_peak_25753	49	.	2.9409	7.48122	4.96782	48
chr7	27408097	27408426	IgG1_peaks_peak_23786	49	.	4.12252	7.48244	4.96901	144
chr8	112061720	112061920	IgG1_peaks_peak_26234	49	.	4.12252	7.48244	4.96901	49
chr13	38531131	38531585	IgG1_peaks_peak_7237	49	.	3.78433	7.48597	4.97246	309
chr2	130579901	130580117	IgG1_peaks_peak_16010	49	.	3.93415	7.48597	4.97246	188
chr6	17772598	17772871	IgG1_peaks_peak_21981	49	.	3.78433	7.48597	4.97246	163
chr10	98837567	98837801	IgG1_peaks_peak_3338	49	.	3.94732	7.48983	4.97627	155
chr11	104232890	104233213	IgG1_peaks_peak_5185	49	.	3.94732	7.48983	4.97627	226
chr13	37514469	37514681	IgG1_peaks_peak_7194	49	.	3.94732	7.48983	4.97627	105
chr2	102186474	102186674	IgG1_peaks_peak_15605	49	.	3.94732	7.48983	4.97627	102
chr7	105743751	105743984	IgG1_peaks_peak_24640	49	.	3.94732	7.48983	4.97627	147
chr1	36546850	36547109	IgG1_peaks_peak_195	49	.	2.6091	7.49002	4.97645	188
chr9	42128148	42128515	IgG1_peaks_peak_26869	49	.	3.50954	7.49497	4.98137	319
chr11	53300823	53301275	IgG1_peaks_peak_4322	49	.	2.81555	7.49587	4.98221	325
chr11	78535668	78536188	IgG1_peaks_peak_4717	49	.	2.81555	7.49587	4.98221	46
chr10	111120431	111120743	IgG1_peaks_peak_3429	49	.	3.39367	7.50015	4.98645	165
chr13	37857350	37858584	IgG1_peaks_peak_7222	49	.	2.35412	7.50122	4.98749	890
chr17	7430073	7430737	IgG1_peaks_peak_11549	49	.	2.35412	7.50122	4.98749	218
chr10	16781377	16781593	IgG1_peaks_peak_2057	49	.	4.33207	7.50276	4.98896	141
chr13	110005827	110006080	IgG1_peaks_peak_8235	49	.	4.33207	7.50276	4.98896	183
chr14	98169710	98170077	IgG1_peaks_peak_9285	49	.	4.33207	7.50276	4.98896	103
chr4	88705934	88706379	IgG1_peaks_peak_19102	49	.	4.33207	7.50276	4.98896	100
chr19	57359906	57360165	IgG1_peaks_peak_14473	49	.	3.64271	7.50454	4.99071	167
chr11	79794271	79794703	IgG1_peaks_peak_4744	49	.	2.6076	7.50651	4.99206	362
chr12	3791913	3792585	IgG1_peaks_peak_5533	49	.	2.66053	7.50651	4.99206	173
chr13	51747780	51748681	IgG1_peaks_peak_7483	49	.	2.66053	7.50651	4.99206	355
chr16	76052940	76053742	IgG1_peaks_peak_11215	49	.	2.6076	7.50651	4.99206	689
chr17	3326009	3326846	IgG1_peaks_peak_11478	49	.	2.66053	7.50651	4.99206	401
chr19	3851291	3851626	IgG1_peaks_peak_13654	49	.	2.66053	7.50651	4.99206	41
chr2	30124694	30124894	IgG1_peaks_peak_14852	49	.	2.66053	7.50651	4.99206	52
chr2	35503151	35504696	IgG1_peaks_peak_14990	49	.	2.6076	7.50651	4.99206	771
chr5	23850240	23850494	IgG1_peaks_peak_20229	49	.	2.6076	7.50651	4.99206	133
chr5	104770386	104770703	IgG1_peaks_peak_21031	49	.	2.66053	7.50651	4.99206	196
chr6	121225395	121226477	IgG1_peaks_peak_23063	49	.	2.66053	7.50651	4.99206	784
chr7	7300350	7300867	IgG1_peaks_peak_23554	49	.	2.6076	7.50651	4.99206	287
chr8	36165261	36165462	IgG1_peaks_peak_25513	49	.	2.6076	7.50651	4.99206	75
chr5	147339956	147340156	IgG1_peaks_peak_21750	50	.	3.39725	7.51738	5.0029	149
chr1	51970307	51970515	IgG1_peaks_peak_324	50	.	3.79867	7.51828	5.00372	63
chr17	6839849	6840091	IgG1_peaks_peak_11539	50	.	3.79867	7.51828	5.00372	186
chr17	73023370	73023588	IgG1_peaks_peak_12501	50	.	3.79867	7.51828	5.00372	128
chr19	37175747	37176043	IgG1_peaks_peak_14167	50	.	3.94905	7.51828	5.00372	167
chr4	114407163	114407372	IgG1_peaks_peak_19347	50	.	3.94905	7.51828	5.00372	88
chr9	75611255	75611654	IgG1_peaks_peak_27348	50	.	3.94905	7.51828	5.00372	111
chr1	184588212	184588520	IgG1_peaks_peak_1774	50	.	4.14101	7.51936	5.00476	188
chr13	58475575	58475803	IgG1_peaks_peak_7637	50	.	4.14101	7.51936	5.00476	100
chr17	26849819	26850154	IgG1_peaks_peak_11815	50	.	4.14101	7.51936	5.00476	117
chr10	74920737	74921035	IgG1_peaks_peak_2801	50	.	3.52017	7.52235	5.00726	139
chr10	79877723	79878292	IgG1_peaks_peak_2921	50	.	3.52017	7.52235	5.00726	445
chr11	34888778	34889000	IgG1_peaks_peak_4138	50	.	3.52017	7.52235	5.00726	139
chr11	49770754	49771059	IgG1_peaks_peak_4253	50	.	3.52017	7.52235	5.00726	181
chr11	99189237	99189437	IgG1_peaks_peak_5088	50	.	3.52017	7.52235	5.00726	153
chr12	25434742	25434942	IgG1_peaks_peak_5733	50	.	3.52017	7.52235	5.00726	35
chr13	111946515	111946826	IgG1_peaks_peak_8279	50	.	3.52017	7.52235	5.00726	169
chr15	79741549	79742005	IgG1_peaks_peak_10133	50	.	3.52017	7.52235	5.00726	137
chr16	18871263	18871645	IgG1_peaks_peak_10668	50	.	3.52017	7.52235	5.00726	187
chr16	57336431	57336789	IgG1_peaks_peak_11136	50	.	3.52017	7.52235	5.00726	260
chr19	32988994	32989214	IgG1_peaks_peak_14102	50	.	3.52017	7.52235	5.00726	193
chr3	19332461	19332908	IgG1_peaks_peak_16809	50	.	3.52017	7.52235	5.00726	132
chr6	86732803	86733026	IgG1_peaks_peak_22735	50	.	3.52017	7.52235	5.00726	151
chr6	115909732	115910310	IgG1_peaks_peak_22970	50	.	3.52017	7.52235	5.00726	102
chr7	72280281	72280647	IgG1_peaks_peak_24292	50	.	3.52017	7.52235	5.00726	73
chr8	125253650	125253874	IgG1_peaks_peak_26411	50	.	3.52017	7.52235	5.00726	65
chr9	52271206	52271516	IgG1_peaks_peak_27004	50	.	3.52017	7.52235	5.00726	256
chr1	120340758	120340958	IgG1_peaks_peak_869	50	.	3.96357	7.52431	5.00919	53
chr9	42158839	42159103	IgG1_peaks_peak_26871	50	.	3.96357	7.52431	5.00919	119
chr13	51395731	51396001	IgG1_peaks_peak_7473	50	.	3.40328	7.52625	5.0111	96
chr19	32753720	32754032	IgG1_peaks_peak_14092	50	.	3.40328	7.52625	5.0111	155
chr3	131109647	131109973	IgG1_peaks_peak_18064	50	.	3.51575	7.52625	5.0111	182
chr1	46919494	46919806	IgG1_peaks_peak_307	50	.	3.19905	7.53378	5.01692	32
chr1	60759530	60759787	IgG1_peaks_peak_445	50	.	3.19905	7.53378	5.01692	137
chr1	97498034	97498764	IgG1_peaks_peak_796	50	.	3.19905	7.53378	5.01692	259
chr1	97769328	97769557	IgG1_peaks_peak_802	50	.	3.19905	7.53378	5.01692	186
chr1	130633862	130634171	IgG1_peaks_peak_939	50	.	3.19905	7.53378	5.01692	151
chr1	132265410	132265737	IgG1_peaks_peak_976	50	.	3.19905	7.53378	5.01692	196
chr1	161876990	161877229	IgG1_peaks_peak_1343	50	.	3.19905	7.53378	5.01692	72
chr1	161918113	161918883	IgG1_peaks_peak_1349	50	.	3.19905	7.53378	5.01692	73
chr1	170983717	170984692	IgG1_peaks_peak_1483	50	.	3.19905	7.53378	5.01692	123
chr1	184535455	184535885	IgG1_peaks_peak_1769	50	.	3.19905	7.53378	5.01692	283
chr10	8518138	8518594	IgG1_peaks_peak_1976	50	.	3.19905	7.53378	5.01692	178
chr10	13967627	13968196	IgG1_peaks_peak_2041	50	.	3.19905	7.53378	5.01692	155
chr10	25219985	25220195	IgG1_peaks_peak_2281	50	.	3.19905	7.53378	5.01692	145
chr10	81346613	81347137	IgG1_peaks_peak_2973	50	.	3.19905	7.53378	5.01692	171
chr10	98776188	98776588	IgG1_peaks_peak_3334	50	.	3.19905	7.53378	5.01692	260
chr11	23852944	23853658	IgG1_peaks_peak_4023	50	.	3.19905	7.53378	5.01692	431
chr11	48871115	48871473	IgG1_peaks_peak_4241	50	.	3.19905	7.53378	5.01692	191
chr11	80497191	80497761	IgG1_peaks_peak_4759	50	.	3.19905	7.53378	5.01692	199
chr12	69357036	69357276	IgG1_peaks_peak_6006	50	.	3.19905	7.53378	5.01692	76
chr12	104235528	104235786	IgG1_peaks_peak_6463	50	.	3.19905	7.53378	5.01692	155
chr13	21918137	21918392	IgG1_peaks_peak_6862	50	.	3.79738	7.53242	5.01692	179
chr13	24416336	24416698	IgG1_peaks_peak_6985	50	.	3.19905	7.53378	5.01692	196
chr14	76412494	76412814	IgG1_peaks_peak_9184	50	.	3.19905	7.53378	5.01692	259
chr15	78173042	78173410	IgG1_peaks_peak_10077	50	.	3.19905	7.53378	5.01692	198
chr16	19067369	19067641	IgG1_peaks_peak_10676	50	.	3.65457	7.53343	5.01692	98
chr16	32594650	32595517	IgG1_peaks_peak_10890	50	.	3.19905	7.53378	5.01692	115
chr16	92020020	92020258	IgG1_peaks_peak_11347	50	.	3.19905	7.53378	5.01692	63
chr17	31520156	31520406	IgG1_peaks_peak_11909	50	.	3.19905	7.53378	5.01692	172
chr17	32891174	32891494	IgG1_peaks_peak_11962	50	.	3.19905	7.53378	5.01692	85
chr17	34363845	34364184	IgG1_peaks_peak_12023	50	.	3.19905	7.53378	5.01692	143
chr17	72917302	72917787	IgG1_peaks_peak_12492	50	.	3.19905	7.53378	5.01692	314
chr19	10102258	10102495	IgG1_peaks_peak_13789	50	.	3.19905	7.53378	5.01692	122
chr19	14197663	14198061	IgG1_peaks_peak_13863	50	.	3.19905	7.53378	5.01692	246
chr2	19627096	19627338	IgG1_peaks_peak_14733	50	.	3.19905	7.53378	5.01692	67
chr2	28445092	28445578	IgG1_peaks_peak_14827	50	.	3.19905	7.53378	5.01692	407
chr2	32882188	32882536	IgG1_peaks_peak_14936	50	.	3.19905	7.53378	5.01692	183
chr2	37735044	37735700	IgG1_peaks_peak_15017	50	.	3.19905	7.53378	5.01692	33
chr2	37764274	37764485	IgG1_peaks_peak_15020	50	.	3.19905	7.53378	5.01692	72
chr2	38823913	38824421	IgG1_peaks_peak_15033	50	.	3.19905	7.53378	5.01692	85
chr2	60922945	60923627	IgG1_peaks_peak_15189	50	.	3.19905	7.53378	5.01692	531
chr2	72779652	72779971	IgG1_peaks_peak_15353	50	.	3.19905	7.53378	5.01692	165
chr2	73003166	73004795	IgG1_peaks_peak_15356	50	.	3.19905	7.53378	5.01692	1501
chr2	103795853	103796119	IgG1_peaks_peak_15643	50	.	3.19905	7.53378	5.01692	181
chr2	170221189	170221587	IgG1_peaks_peak_16512	50	.	3.19905	7.53378	5.01692	235
chr2	172978090	172978290	IgG1_peaks_peak_16535	50	.	3.19905	7.53378	5.01692	51
chr3	103835462	103836200	IgG1_peaks_peak_17732	50	.	3.19905	7.53378	5.01692	108
chr4	3649103	3650099	IgG1_peaks_peak_18354	50	.	3.19905	7.53378	5.01692	128
chr4	63943500	63944016	IgG1_peaks_peak_19011	50	.	3.19905	7.53378	5.01692	110
chr4	66821223	66821655	IgG1_peaks_peak_19015	50	.	3.19905	7.53378	5.01692	186
chr4	129130445	129130679	IgG1_peaks_peak_19561	50	.	3.19905	7.53378	5.01692	51
chr4	140961155	140961523	IgG1_peaks_peak_19820	50	.	3.19905	7.53378	5.01692	145
chr5	31703352	31703724	IgG1_peaks_peak_20353	50	.	3.19905	7.53378	5.01692	176
chr5	115273008	115273523	IgG1_peaks_peak_21277	50	.	3.19905	7.53378	5.01692	329
chr5	118482774	118483034	IgG1_peaks_peak_21322	50	.	3.19905	7.53378	5.01692	111
chr6	8209356	8209777	IgG1_peaks_peak_21920	50	.	3.19905	7.53378	5.01692	364
chr6	8948424	8948832	IgG1_peaks_peak_21941	50	.	3.19905	7.53378	5.01692	219
chr6	21949980	21950244	IgG1_peaks_peak_21988	50	.	3.19905	7.53378	5.01692	79
chr6	29838835	29839074	IgG1_peaks_peak_22057	50	.	3.19905	7.53378	5.01692	106
chr6	51168011	51168463	IgG1_peaks_peak_22354	50	.	3.19905	7.53378	5.01692	105
chr6	114893680	114893939	IgG1_peaks_peak_22944	50	.	3.19905	7.53378	5.01692	77
chr6	127574705	127575366	IgG1_peaks_peak_23178	50	.	3.19905	7.53378	5.01692	79
chr7	24530967	24531337	IgG1_peaks_peak_23713	50	.	3.65457	7.53343	5.01692	145
chr7	80417192	80417487	IgG1_peaks_peak_24369	50	.	3.19905	7.53378	5.01692	157
chr7	127657081	127657281	IgG1_peaks_peak_24945	50	.	3.19905	7.53378	5.01692	143
chr7	127894505	127894814	IgG1_peaks_peak_24955	50	.	3.19905	7.53378	5.01692	209
chr8	61928888	61929097	IgG1_peaks_peak_25648	50	.	3.19905	7.53378	5.01692	98
chr9	5297917	5298810	IgG1_peaks_peak_26535	50	.	3.19905	7.53378	5.01692	440
chr9	44089022	44089368	IgG1_peaks_peak_26895	50	.	3.19905	7.53378	5.01692	166
chr9	61057715	61058625	IgG1_peaks_peak_27141	50	.	3.19905	7.53378	5.01692	122
chr9	108578754	108579404	IgG1_peaks_peak_27747	50	.	3.19905	7.53378	5.01692	237
chr9	118726492	118726931	IgG1_peaks_peak_27904	50	.	3.79738	7.53242	5.01692	306
chrX	103493857	103494110	IgG1_peaks_peak_28407	50	.	3.19905	7.53378	5.01692	102
chrX	103623367	103623687	IgG1_peaks_peak_28411	50	.	3.19905	7.53378	5.01692	122
chr6	83317222	83317585	IgG1_peaks_peak_22680	50	.	2.2068	7.54156	5.02469	142
chr1	120608403	120608619	IgG1_peaks_peak_878	50	.	4.35341	7.54274	5.02582	178
chr18	12305953	12306164	IgG1_peaks_peak_12865	50	.	4.35341	7.54274	5.02582	174
chr1	139454196	139454605	IgG1_peaks_peak_1101	50	.	3.30116	7.5446	5.02597	81
chr1	144200366	144200821	IgG1_peaks_peak_1125	50	.	3.30116	7.5446	5.02597	259
[truncated: 19,973 more rows]

## Sheet: Statistics
Peaks were called using MACS2 on two samples per condition with control input samples, and p-values were calculated based on a Poisson distribution model to assess the significance of enrichment at each genomic locus
