# Supplementary material for: RIF1 integrates DNA repair and transcriptional requirements during the establishment of humoral immune responses
Source: Nat Commun. 2025 Jan 17;16:777. doi: 10.1038/s41467-025-56166-5 (PMC11742068; doi:10.1038/s41467-025-56166-5)
Supplement: Supplementary file 7 — Supplementary Data 5 [file 41467_2025_56166_MOESM7_ESM.xlsx]

## Sheet: Summary
MOTIF_INDEX	MOTIF_SOURCE	MOTIF_ID	ALT_ID	CONSENSUS	WIDTH	SITES	E-VALUE	E-VALUE_SOURCE	MOST_SIMILAR_MOTIF_SOURCE	MOST_SIMILAR_MOTIF	URL
1	MEME	AMAMAMACAMAMACA	MEME-1	AMAMAMACAMAMACA	15	1000	2.5e-074	MEME	db/motif_databases/EUKARYOTE/jolma2013.meme	Foxj3_DBD_4	http://floresta.eead.csic.es/footprintdb/index.php?db=HumanTF:1.0&motif=Foxj3_DBD_4
2	MEME	AGAGAGAGAGAGAGA	MEME-2	AGAGAGAGAGAGAGA	15	227	7.6e-015	MEME	db/motif_databases/JASPAR/JASPAR2022_CORE_vertebrates_non-redundant_v2.meme	MA1731.1 (ZNF768)	http://jaspar2022.genereg.net/matrix/MA1731.1
3	MEME	WTWAAAAAAAAAAWA	MEME-3	WTWAAAAAAAAAAWA	15	500	1.2e-010	MEME	db/motif_databases/JASPAR/JASPAR2022_CORE_vertebrates_non-redundant_v2.meme	MA1125.1 (ZNF384)	http://jaspar2022.genereg.net/matrix/MA1125.1
4	STREME	1-RBCACGTGVY	STREME-1	RBCACGTGVY	10	1496	1.6e-010	STREME	db/motif_databases/JASPAR/JASPAR2022_CORE_vertebrates_non-redundant_v2.meme	MA0104.4 (MYCN)	http://jaspar2022.genereg.net/matrix/MA0104.4
5	STREME	2-AGTTCSAGGCCAGCC	STREME-2	AGTTCSAGGCCAGCC	15	222	2.3e-007	STREME	db/motif_databases/JASPAR/JASPAR2022_CORE_vertebrates_non-redundant_v2.meme	MA1540.2 (NR5A1)	http://jaspar2022.genereg.net/matrix/MA1540.2
6	STREME	3-ACTTCCTSTTY	STREME-3	ACTTCCTSTTY	11	2383	2.7e-006	STREME	db/motif_databases/JASPAR/JASPAR2022_CORE_vertebrates_non-redundant_v2.meme	MA0598.3 (EHF)	http://jaspar2022.genereg.net/matrix/MA0598.3
7	STREME	4-AAACAAAAHAAA	STREME-4	AAACAAAAHAAA	12	1127	1.2e-005	STREME	db/motif_databases/MOUSE/uniprobe_mouse.meme	UP00061_2 (Foxl1_secondary)	http://thebrain.bwh.harvard.edu/uniprobe/details2.php?id=00061
8	STREME	5-CCCCRCCCCCA	STREME-5	CCCCRCCCCCA	11	1050	2.4e-005	STREME	db/motif_databases/JASPAR/JASPAR2022_CORE_vertebrates_non-redundant_v2.meme	MA1511.2 (KLF10)	http://jaspar2022.genereg.net/matrix/MA1511.2
9	STREME	6-GTGCTGGGATTAAAG	STREME-6	GTGCTGGGATTAAAG	15	199	2.0e-003	STREME	db/motif_databases/EUKARYOTE/jolma2013.meme	PITX1_full_2	http://floresta.eead.csic.es/footprintdb/index.php?db=HumanTF:1.0&motif=PITX1_full_2
10	STREME	7-CACTYTGTAGACCA	STREME-7	CACTYTGTAGACCA	14	129	2.0e-003	STREME
11	STREME	8-AGAGAAACCCTGTCT	STREME-8	AGAGAAACCCTGTCT	15	111	4.1e-003	STREME
12	STREME	9-CTGCGCATGCGCAG	STREME-9	CTGCGCATGCGCAG	14	243	5.2e-003	STREME	db/motif_databases/EUKARYOTE/jolma2013.meme	NRF1_full	http://floresta.eead.csic.es/footprintdb/index.php?db=HumanTF:1.0&motif=NRF1_full
13	STREME	10-ASGCGGGA	STREME-10	10-ASGCGGGA	8	245	1.7e-002	STREME	db/motif_databases/JASPAR/JASPAR2022_CORE_vertebrates_non-redundant_v2.meme	MA1122.1 (TFDP1)	http://jaspar2022.genereg.net/matrix/MA1122.1
14	STREME	11-CTGAGTCA	STREME-11	11-CTGAGTCA	8	747	4.0e-002	STREME	db/motif_databases/JASPAR/JASPAR2022_CORE_vertebrates_non-redundant_v2.meme	MA0496.3 (MAFK)	http://jaspar2022.genereg.net/matrix/MA0496.3
# MEME-ChIP (Motif Analysis of Large Nucleotide Datasets): Version 5.5.7 released on Wed Jun 19 13:59:04 2024 -0700
# The format of this file is described at https://meme-suite.org/meme//doc/meme-chip-output-format.html
# meme-chip -oc . -time 240 -ccut 100 -fdesc description -dna -order 2 -minw 6 -maxw 15 -db db/motif_databases/MOUSE/uniprobe_mouse.meme -db db/motif_databases/JASPAR/JASPAR2022_CORE_vertebrates_non-redundant_v2.meme -db db/motif_databases/EUKARYOTE/jolma2013.meme -meme-mod anr -meme-nmotifs 40 -meme-searchsize 100000 -streme-pvt 0.05 -streme-align center -streme-totallength 4000000 -centrimo-sco…
