# Supplementary material for: RIF1 integrates DNA repair and transcriptional requirements during the establishment of humoral immune responses
Source: Nat Commun. 2025 Jan 17;16:777. doi: 10.1038/s41467-025-56166-5 (PMC11742068; doi:10.1038/s41467-025-56166-5)
Supplement: Supplementary file 8 — Supplementary Data 6 [file 41467_2025_56166_MOESM8_ESM.xlsx]

## Sheet: Motifs
RANK	DB	ID	ALT_ID	CONSENSUS	TP	TP.	FP	FP.	ENR_RATIO	SCORE_THR	PVALUE	neg_log10_p_value	LOG_PVALUE	EVALUE	LOG_EVALUE	QVALUE	LOG_QVALUE	category	index
1	motif_db/EUKARYOTE/jolma2013.meme	PRDM1_full		DRAAAGTGAAAGTKN	1244	41.41	271	9.02	4.58	6.4	2.88e-148	147.541	-339.72	5.97e-145	-332.09	2.79e-145	-332.85	Above 4x SD	1
2	motif_db/JASPAR/JASPAR2022_CORE_vertebrates_non-redundant_v2.meme	MA0517.1	STAT1::STAT2	THAGTTTCRKTTTCY	812	27.03	159	5.29	5.08	9.1	9.57e-106	105.019	-241.82	1.98e-102	-234.18	4.63e-103	-235.63	Above 4x SD	2
3	motif_db/JASPAR/JASPAR2022_CORE_vertebrates_non-redundant_v2.meme	MA0050.3	Irf1	ANTGAAACTGAAASH	1060	35.29	340	11.32	3.11	8.6	7.56e-86	85.1215	-196	1.56e-82	-188.36	2.44e-83	-190.22	Above 4x SD	3
4	motif_db/JASPAR/JASPAR2022_CORE_vertebrates_non-redundant_v2.meme	MA0051.1	IRF2	SGAAAGYGAAASCRWWWM	1014	33.75	329	10.95	3.08	0.41	4.96e-81	80.3045	-184.91	1.03e-77	-177.27	1.2e-78	-179.42	Above 4x SD	4
5	motif_db/EUKARYOTE/jolma2013.meme	IRF8_DBD		HCGAAACCGAAACY	566	18.84	106	3.53	5.3	6.8	1.22e-76	75.9136	-174.8	2.53e-73	-167.16	2.37e-74	-169.53	Above 4x SD	5
6	motif_db/JASPAR/JASPAR2022_CORE_vertebrates_non-redundant_v2.meme	MA1418.1	IRF3	NSRRAAMGGAAACCGAAACYR	702	23.37	173	5.76	4.04	0.8	5.36e-76	75.2708	-173.32	1.11e-72	-165.68	8.65e-74	-168.23	Above 4x SD	6
7	motif_db/JASPAR/JASPAR2022_CORE_vertebrates_non-redundant_v2.meme	MA0652.1	IRF8	HCGAAACCGAAACT	380	12.65	33	1.1	11.2	0.93	7.41e-76	75.1302	-172.99	1.53e-72	-165.36	1.02e-73	-168.06	Above 4x SD	7
8	motif_db/EUKARYOTE/jolma2013.meme	IRF7_DBD_1		HCGAAARYGAAAVT	737	24.53	193	6.42	3.8	7	2.92e-75	74.5346	-171.62	6.05e-72	-163.99	3.54e-73	-166.83	Above 4x SD	8
9	motif_db/EUKARYOTE/jolma2013.meme	IRF3_full		NSRRAAMGGAAACCGAAACYR	802	26.7	236	7.86	3.39	0.89	2.39e-72	71.6216	-164.91	4.96e-69	-157.28	2.58e-70	-160.23	Above 4x SD	9
10	motif_db/EUKARYOTE/jolma2013.meme	IRF8_full		HCGAAACCGAAACT	690	22.97	179	5.96	3.84	0.077	3.16e-71	70.5003	-162.33	6.53e-68	-154.7	3.06e-69	-157.76	Above 4x SD	10
11	motif_db/EUKARYOTE/jolma2013.meme	IRF9_full		AACGAAACCGAAACT	545	18.14	109	3.63	4.96	0.023	1.75e-70	69.757	-160.62	3.63e-67	-152.98	1.54e-68	-156.14	Above 3x SD	11
12	motif_db/JASPAR/JASPAR2022_CORE_vertebrates_non-redundant_v2.meme	MA0772.1	IRF7	HCGAAARYGAAAVT	756	25.17	225	7.49	3.35	6.4	1.84e-67	66.7352	-153.66	3.81e-64	-146.03	1.49e-65	-149.27	Above 3x SD	12
13	motif_db/JASPAR/JASPAR2022_CORE_vertebrates_non-redundant_v2.meme	MA0080.6	Spi1	RRAAAGAGGAAGTGGDD	981	32.66	396	13.18	2.47	8	2.86e-57	56.5436	-130.2	5.92e-54	-122.56	2.13e-55	-125.89	Above 3x SD	13
14	motif_db/EUKARYOTE/jolma2013.meme	NRF1_full		YGCGCATGCGCA	305	10.15	34	1.13	8.74	12	1.19e-55	54.9245	-126.47	2.47e-52	-118.83	8.26e-54	-122.23	Above 2x SD	14
15	motif_db/JASPAR/JASPAR2022_CORE_vertebrates_non-redundant_v2.meme	MA0653.1	IRF9	AACGAAACCGAAACT	264	8.79	21	0.7	12	3.1	9.9e-55	54.0044	-124.35	2.05e-51	-116.71	6.39e-53	-120.18	Above 2x SD	15
16	motif_db/JASPAR/JASPAR2022_CORE_vertebrates_non-redundant_v2.meme	MA1959.1	KLF7	DGGGCGGGG	577	19.21	166	5.53	3.46	11	6.72e-54	53.1726	-122.43	1.39e-50	-114.8	4.07e-52	-118.33	Above 2x SD	16
17	motif_db/JASPAR/JASPAR2022_CORE_vertebrates_non-redundant_v2.meme	MA0740.2	KLF14	KGGGCGGGG	591	19.67	177	5.89	3.33	11	8.91e-53	52.0501	-119.85	1.84e-49	-112.21	5.07e-51	-115.81	Above 2x SD	17
18	motif_db/JASPAR/JASPAR2022_CORE_vertebrates_non-redundant_v2.meme	MA0081.2	SPIB	TYTCACTTCCTCTTTY	1602	53.33	857	28.53	1.87	5.9	3.16e-51	50.5003	-116.28	6.55e-48	-108.64	1.7e-49	-112.29	Above 2x SD	18
19	motif_db/EUKARYOTE/jolma2013.meme	IRF4_full		HCGAAACCGAAACYA	524	17.44	146	4.86	3.57	0.71	8.68e-51	50.0615	-115.27	1.8e-47	-107.64	4.42e-49	-111.34	Above 2x SD	19
20	motif_db/JASPAR/JASPAR2022_CORE_vertebrates_non-redundant_v2.meme	MA0599.1	KLF5	GCCCCDCCCH	628	20.91	215	7.16	2.91	11	1.54e-47	46.8125	-107.79	3.18e-44	-100.16	7.45e-46	-103.91	Above 2x SD	20
21	motif_db/JASPAR/JASPAR2022_CORE_vertebrates_non-redundant_v2.meme	MA0746.2	SP3	NGCCACGCCCMCH	346	11.52	65	2.16	5.26	11	2e-47	46.699	-107.53	4.13e-44	-99.9	9.2e-46	-103.7	Above 2x SD	21
22	motif_db/JASPAR/JASPAR2022_CORE_vertebrates_non-redundant_v2.meme	MA0761.2	ETV1	NNACAGGAAGTGNN	817	27.2	334	11.12	2.44	9.1	5.1e-47	46.2924	-106.59	1.06e-43	-98.96	2.24e-45	-102.81	Above 2x SD	22
23	motif_db/JASPAR/JASPAR2022_CORE_vertebrates_non-redundant_v2.meme	MA0598.3	EHF	NNCACTTCCTGTTNN	1374	45.74	725	24.13	1.89	7.1	8.44e-46	45.0737	-103.79	1.75e-42	-96.15	3.55e-44	-100.05	Above 2x SD	23
24	motif_db/JASPAR/JASPAR2022_CORE_vertebrates_non-redundant_v2.meme	MA0493.2	KLF1	DGGGYGGGG	487	16.21	141	4.69	3.44	12	1.84e-45	44.7352	-103.01	3.81e-42	-95.37	7.42e-44	-99.31	Above 2x SD	24
25	motif_db/EUKARYOTE/jolma2013.meme	ELF5_DBD		ACSMGGAAGTD	905	30.13	403	13.42	2.24	8.5	1.54e-44	43.8125	-100.88	3.19e-41	-93.25	5.96e-43	-97.23	Above 2x SD	25
26	motif_db/JASPAR/JASPAR2022_CORE_vertebrates_non-redundant_v2.meme	MA0640.2	ELF3	NNCCACTTCCTGNT	952	31.69	439	14.61	2.17	8.4	1.15e-43	42.9393	-98.87	2.38e-40	-91.24	4.29e-42	-95.25	Above 2x SD	26
27	motif_db/MOUSE/uniprobe_mouse.meme	UP00093_1	Klf7_primary	TNRRCCMCGCCCHYHD	518	17.24	170	5.66	3.04	9.7	1.03e-41	40.9872	-94.37	2.14e-38	-86.74	3.71e-40	-90.79	Above 1x SD	27
28	motif_db/EUKARYOTE/jolma2013.meme	ETS1_DBD_1		ACCGGAARTR	1042	34.69	512	17.04	2.03	7.5	1.21e-41	40.9172	-94.21	2.51e-38	-86.58	4.19e-40	-90.67	Above 1x SD	28
29	motif_db/JASPAR/JASPAR2022_CORE_vertebrates_non-redundant_v2.meme	MA1483.2	ELF2	AAMCCGGAAGTR	1057	35.19	523	17.41	2.02	6.5	1.47e-41	40.8327	-94.02	3.05e-38	-86.38	4.92e-40	-90.51	Above 1x SD	29
30	motif_db/JASPAR/JASPAR2022_CORE_vertebrates_non-redundant_v2.meme	MA1623.1	Stat2	RGAAACAGAAASH	1377	45.84	755	25.13	1.82	7.1	1.66e-41	40.7799	-93.9	3.44e-38	-86.26	5.37e-40	-90.42	Above 1x SD	30
31	motif_db/EUKARYOTE/jolma2013.meme	SPI1_full		AAAAAGCGGAAGTW	896	29.83	412	13.72	2.17	0.46	1.92e-41	40.7167	-93.75	3.98e-38	-86.12	6.01e-40	-90.31	Above 1x SD	31
32	motif_db/JASPAR/JASPAR2022_CORE_vertebrates_non-redundant_v2.meme	MA1564.1	SP9	RCCACGCCCMCY	474	15.78	146	4.86	3.23	11	2.41e-41	40.618	-93.52	5e-38	-85.89	7.31e-40	-90.11	Above 1x SD	32
33	motif_db/EUKARYOTE/jolma2013.meme	SP4_full		BWRGCCACGCCCMCTYH	320	10.65	66	2.2	4.79	8.1	3.71e-41	40.4306	-93.1	7.68e-38	-85.46	1.09e-39	-89.72	Above 1x SD	33
34	motif_db/JASPAR/JASPAR2022_CORE_vertebrates_non-redundant_v2.meme	MA1511.2	KLF10	GGGGCGGGG	755	25.13	320	10.65	2.36	8.9	5.47e-41	40.262	-92.71	1.13e-37	-85.07	1.56e-39	-89.36	Above 1x SD	34
35	motif_db/JASPAR/JASPAR2022_CORE_vertebrates_non-redundant_v2.meme	MA0685.2	SP4	GGGGCGGGG	389	12.95	101	3.36	3.82	12	6.57e-41	40.1824	-92.52	1.36e-37	-84.89	1.82e-39	-89.2	Above 1x SD	35
36	motif_db/JASPAR/JASPAR2022_CORE_vertebrates_non-redundant_v2.meme	MA0474.3	Erg	NNACAGGAAGTGVN	1296	43.14	701	23.34	1.85	7.5	1.27e-40	39.8962	-91.87	2.62e-37	-84.23	3.41e-39	-88.57	Above 1x SD	36
37	motif_db/JASPAR/JASPAR2022_CORE_vertebrates_non-redundant_v2.meme	MA0645.1	ETV6	MSCGGAAGTR	615	20.47	233	7.76	2.63	9.7	2.06e-40	39.6861	-91.38	4.26e-37	-83.75	5.38e-39	-88.12	Above 1x SD	37
38	motif_db/EUKARYOTE/jolma2013.meme	ETV6_full_2		MSCGGAAGTR	615	20.47	234	7.79	2.62	9.7	3.73e-40	39.4283	-90.79	7.73e-37	-83.15	9.51e-39	-87.55	Above 1x SD	38
39	motif_db/EUKARYOTE/jolma2013.meme	ELF5_full		AMSMGGAAGTD	1040	34.62	521	17.34	1.99	8.4	8.67e-40	39.062	-89.94	1.8e-36	-82.31	2.15e-38	-86.73	Above 1x SD	39
40	motif_db/JASPAR/JASPAR2022_CORE_vertebrates_non-redundant_v2.meme	MA0516.3	SP2	GGGGCGGGG	768	25.57	339	11.28	2.26	9.2	1.03e-38	37.9872	-87.47	2.13e-35	-79.83	2.49e-37	-84.28	Above 1x SD	40
41	motif_db/JASPAR/JASPAR2022_CORE_vertebrates_non-redundant_v2.meme	MA0742.2	KLF12	GGGGCGGGG	611	20.34	239	7.96	2.55	9.6	2.99e-38	37.5243	-86.4	6.18e-35	-78.77	7.06e-37	-83.24	Above 1x SD	41
42	motif_db/EUKARYOTE/jolma2013.meme	ELF4_full		AACCCGGAAGTR	588	19.57	226	7.52	2.59	6.9	6.94e-38	37.1586	-85.56	1.44e-34	-77.93	1.6e-36	-82.42	Above 1x SD	42
43	motif_db/EUKARYOTE/jolma2013.meme	Spic_DBD		AAAAAGMGGAAGTA	672	22.37	280	9.32	2.4	4.5	8.99e-38	37.0462	-85.3	1.86e-34	-77.67	2.02e-36	-82.19	Above 1x SD	43
44	motif_db/JASPAR/JASPAR2022_CORE_vertebrates_non-redundant_v2.meme	MA0641.1	ELF4	AACCCGGAAGTR	614	20.44	244	8.12	2.51	6.5	1.76e-37	36.7545	-84.63	3.65e-34	-76.99	3.88e-36	-81.54	Above 1x SD	44
45	motif_db/JASPAR/JASPAR2022_CORE_vertebrates_non-redundant_v2.meme	MA0076.2	ELK4	BCRCTTCCGGB	1208	40.21	658	21.9	1.83	6.6	2.67e-37	36.5735	-84.22	5.52e-34	-76.58	5.74e-36	-81.15	Above 1x SD	45
46	motif_db/JASPAR/JASPAR2022_CORE_vertebrates_non-redundant_v2.meme	MA0508.3	PRDM1	YNCTTTCTCTH	1514	50.4	893	29.73	1.69	7	1.05e-36	35.9788	-82.84	2.18e-33	-75.21	2.22e-35	-79.79	Above 1x SD	46
47	motif_db/EUKARYOTE/jolma2013.meme	Elf5_DBD		AMSMGGAAGTD	988	32.89	502	16.71	1.97	8.6	1.13e-36	35.9469	-82.77	2.35e-33	-75.13	2.34e-35	-79.74	Above 1x SD	47
48	motif_db/MOUSE/uniprobe_mouse.meme	UP00074_1	Isgf3g_primary	NDRAAWCGAAACTDA	437	14.55	141	4.69	3.08	9.6	3.26e-36	35.4868	-81.71	6.76e-33	-74.07	6.58e-35	-78.71	Above 1x SD	48
49	motif_db/EUKARYOTE/jolma2013.meme	SPIB_DBD		RAAAAGMGGAAGTD	1013	33.72	523	17.41	1.94	4.3	3.8e-36	35.4202	-81.56	7.87e-33	-73.92	7.52e-35	-78.57	Above 1x SD	49
50	motif_db/JASPAR/JASPAR2022_CORE_vertebrates_non-redundant_v2.meme	MA1708.1	ETV7	DGSCGGAAGTR	1058	35.22	566	18.84	1.87	8.3	1.74e-34	33.7595	-77.73	3.61e-31	-70.1	3.38e-33	-74.77	Above 1x SD	50
51	motif_db/EUKARYOTE/jolma2013.meme	SP1_DBD		RCCMCRCCCMC	848	28.23	417	13.88	2.03	9.2	3.55e-34	33.4498	-77.02	7.35e-31	-69.38	6.74e-33	-74.08	Above 1x SD	51
52	motif_db/EUKARYOTE/jolma2013.meme	KLF16_DBD		GMCACGCCCCC	213	7.09	32	1.07	6.48	13	4.03e-34	33.3947	-76.89	8.35e-31	-69.26	7.37e-33	-73.99	Above 1x SD	52
53	motif_db/JASPAR/JASPAR2022_CORE_vertebrates_non-redundant_v2.meme	MA0741.1	KLF16	GMCACGCCCCC	213	7.09	32	1.07	6.48	13	4.03e-34	33.3947	-76.89	8.35e-31	-69.26	7.37e-33	-73.99	Above 1x SD	53
54	motif_db/EUKARYOTE/jolma2013.meme	SP3_DBD		VCCACGCCCMC	607	20.21	257	8.56	2.36	9.9	2.28e-33	32.6421	-75.16	4.71e-30	-67.53	4.08e-32	-72.28	Above 1x SD	54
55	motif_db/EUKARYOTE/jolma2013.meme	ERG_full_1		ACCGGAARTR	1155	38.45	647	21.54	1.78	6.7	4.09e-33	32.3883	-74.58	8.46e-30	-66.94	7.19e-32	-71.71	Above 1x SD	55
56	motif_db/JASPAR/JASPAR2022_CORE_vertebrates_non-redundant_v2.meme	MA0475.2	FLI1	ACCGGAARTR	1046	34.82	567	18.87	1.84	6.1	5.71e-33	32.2434	-74.24	1.18e-29	-66.61	9.87e-32	-71.39	Above 1x SD	56
57	motif_db/JASPAR/JASPAR2022_CORE_vertebrates_non-redundant_v2.meme	MA1484.1	ETS2	DACCGGAAGY	1180	39.28	667	22.2	1.77	5.2	6.13e-33	32.2125	-74.17	1.27e-29	-66.54	1.04e-31	-71.34	Above 1x SD	57
58	motif_db/EUKARYOTE/jolma2013.meme	ERG_DBD_1		ACCGGAARTV	1065	35.45	584	19.44	1.82	7.4	1.6e-32	31.7959	-73.21	3.31e-29	-65.58	2.67e-31	-70.4	Above 1x SD	58
59	motif_db/JASPAR/JASPAR2022_CORE_vertebrates_non-redundant_v2.meme	MA1513.1	KLF15	SCCCCGCCCCS	240	7.99	47	1.56	5.02	13	1.82e-32	31.7399	-73.08	3.77e-29	-65.45	2.99e-31	-70.29	Above 1x SD	59
60	motif_db/JASPAR/JASPAR2022_CORE_vertebrates_non-redundant_v2.meme	MA0079.5	SP1	GGGGCGGGG	287	9.55	70	2.33	4.06	13	2.08e-32	31.6819	-72.95	4.31e-29	-65.31	3.36e-31	-70.17	Above 1x SD	60
61	motif_db/MOUSE/uniprobe_mouse.meme	UP00085_1	Sfpi1_primary	NDAWGVGGAAGTDN	1277	42.51	748	24.9	1.71	7.5	6.34e-32	31.1979	-71.84	1.31e-28	-64.2	1.01e-30	-69.07	Above 1x SD	61
62	motif_db/EUKARYOTE/jolma2013.meme	GABPA_full		ACCGGAAGTR	785	26.13	386	12.85	2.03	7.5	8.88e-32	31.0516	-71.5	1.84e-28	-63.86	1.39e-30	-68.75	Above 1x SD	62
63	motif_db/JASPAR/JASPAR2022_CORE_vertebrates_non-redundant_v2.meme	MA1952.1	FOXJ2::ELF1	RTAAACMGGAAGTR	607	20.21	265	8.82	2.29	9.1	1.34e-31	30.8729	-71.09	2.77e-28	-63.45	2.05e-30	-68.36	Above 1x SD	63
64	motif_db/EUKARYOTE/jolma2013.meme	FLI1_full_1		ACCGGAARTR	1083	36.05	604	20.11	1.79	6.1	1.5e-31	30.8239	-70.98	3.1e-28	-63.34	2.27e-30	-68.26	Above 1x SD	64
65	motif_db/JASPAR/JASPAR2022_CORE_vertebrates_non-redundant_v2.meme	MA1512.1	KLF11	SCCACGCCCMC	522	17.38	210	6.99	2.48	10	1.64e-31	30.7852	-70.89	3.39e-28	-63.25	2.44e-30	-68.19	Above 1x SD	65
66	motif_db/JASPAR/JASPAR2022_CORE_vertebrates_non-redundant_v2.meme	MA0039.4	KLF4	NNCCCCACCCHN	386	12.85	129	4.29	2.98	11	7.83e-31	30.1062	-69.32	1.62e-27	-61.69	1.15e-29	-66.64	Above 1x SD	66
67	motif_db/JASPAR/JASPAR2022_CORE_vertebrates_non-redundant_v2.meme	MA0526.4	USF2	DRTCACGTGAYH	427	14.21	158	5.26	2.69	3.3	1.36e-29	28.8665	-66.47	2.81e-26	-58.83	1.96e-28	-63.8	Above 1x SD	67
68	motif_db/MOUSE/uniprobe_mouse.meme	UP00013_1	Gabpa_primary	MNWWACCGGAAGTDNNN	314	10.45	92	3.06	3.39	10	1.52e-29	28.8182	-66.36	3.15e-26	-58.72	2.17e-28	-63.7	Above 1x SD	68
69	motif_db/EUKARYOTE/jolma2013.meme	EHF_full		WACCCGGAAGTA	1122	37.35	648	21.57	1.73	5.1	1.67e-29	28.7773	-66.26	3.45e-26	-58.63	2.34e-28	-63.62	Above 1x SD	69
70	motif_db/EUKARYOTE/jolma2013.meme	ELK1_full_1		ACCGGAAGTD	368	12.25	123	4.09	2.98	9.9	1.79e-29	28.7471	-66.19	3.71e-26	-58.56	2.48e-28	-63.56	Above 1x SD	70
71	motif_db/EUKARYOTE/jolma2013.meme	ERF_DBD		ACCGGAAGTR	1177	39.18	691	23	1.7	6.1	2.26e-29	28.6459	-65.96	4.69e-26	-58.32	3.09e-28	-63.35	Above 1x SD	71
72	motif_db/EUKARYOTE/jolma2013.meme	SPIC_full		HAAAAGVGGAAGTA	567	18.87	252	8.39	2.25	9	1.1e-28	27.9586	-64.37	2.28e-25	-56.74	1.48e-27	-61.78	Above 1x SD	72
73	motif_db/JASPAR/JASPAR2022_CORE_vertebrates_non-redundant_v2.meme	MA0506.2	Nrf1	SNCTGCGCMTGCGCV	434	14.45	166	5.53	2.6	10	1.25e-28	27.9031	-64.25	2.58e-25	-56.62	1.65e-27	-61.67	Above 1x SD	73
74	motif_db/JASPAR/JASPAR2022_CORE_vertebrates_non-redundant_v2.meme	MA0687.1	SPIC	HAAAAGVGGAAGTA	547	18.21	240	7.99	2.27	9	2.14e-28	27.6696	-63.71	4.43e-25	-56.08	2.8e-27	-61.14	Above 1x SD	74
75	motif_db/EUKARYOTE/jolma2013.meme	ETS1_full_1		ACCGGAARYV	942	31.36	522	17.38	1.8	7.7	3.58e-28	27.4461	-63.2	7.41e-25	-55.56	4.62e-27	-60.64	Above 1x SD	75
76	motif_db/JASPAR/JASPAR2022_CORE_vertebrates_non-redundant_v2.meme	MA0762.1	ETV2	AACCGGAAATR	1519	50.57	969	32.26	1.57	1.6	3.66e-28	27.4365	-63.18	7.57e-25	-55.54	4.66e-27	-60.63	Above 1x SD	76
77	motif_db/JASPAR/JASPAR2022_CORE_vertebrates_non-redundant_v2.meme	MA1515.1	KLF2	NRCCACRCCCH	464	15.45	187	6.23	2.47	10	3.98e-28	27.4001	-63.09	8.24e-25	-55.46	5e-27	-60.56	Above 1x SD	77
78	motif_db/EUKARYOTE/jolma2013.meme	ETV6_full_1		CCGGAASCGGAAGTR	527	17.54	228	7.59	2.31	5.2	4.04e-28	27.3936	-63.08	8.37e-25	-55.44	5.02e-27	-60.56	Above 1x SD	78
79	motif_db/JASPAR/JASPAR2022_CORE_vertebrates_non-redundant_v2.meme	MA0759.2	ELK3	ACCGGAAGTRV	288	9.59	82	2.73	3.48	11	4.53e-28	27.3439	-62.96	9.38e-25	-55.33	5.56e-27	-60.45	Above 1x SD	79
80	motif_db/JASPAR/JASPAR2022_CORE_vertebrates_non-redundant_v2.meme	MA1419.1	IRF4	HCGAAACCGAAACYA	133	4.43	11	0.37	11.2	6.6	6.01e-28	27.2211	-62.68	1.24e-24	-55.04	7.28e-27	-60.19	Above 1x SD	80
81	motif_db/EUKARYOTE/jolma2013.meme	ELF3_full		WACCCGGAAGTAR	1151	38.32	686	22.84	1.68	2.4	1.94e-27	26.7122	-61.51	4.02e-24	-53.87	2.32e-26	-59.02	Above 1x SD	81
82	motif_db/EUKARYOTE/jolma2013.meme	ETV1_DBD		ACCGGAAGTD	476	15.85	198	6.59	2.4	9.9	2.34e-27	26.6308	-61.32	4.84e-24	-53.69	2.76e-26	-58.85	Above 1x SD	82
83	motif_db/EUKARYOTE/jolma2013.meme	ELF1_DBD		AACCCGGAAGTR	1277	42.51	787	26.2	1.62	2.5	4.39e-27	26.3575	-60.69	9.08e-24	-53.06	5.12e-26	-58.23	Above Mean	83
84	motif_db/JASPAR/JASPAR2022_CORE_vertebrates_non-redundant_v2.meme	MA0098.3	ETS1	ACCGGAARTR	1442	48	922	30.69	1.56	5.7	1.33e-26	25.8761	-59.58	2.75e-23	-51.95	1.53e-25	-57.14	Above Mean	84
85	motif_db/MOUSE/uniprobe_mouse.meme	UP00086_1	Irf3_primary	NARAAHSGAAACYR	1229	40.91	757	25.2	1.62	7.2	3.52e-26	25.4535	-58.61	7.28e-23	-50.97	4.01e-25	-56.18	Above Mean	85
86	motif_db/EUKARYOTE/jolma2013.meme	FEV_DBD		ACCGGAAGTN	1089	36.25	651	21.67	1.67	7	8.1e-26	25.0915	-57.78	1.68e-22	-50.14	9.12e-25	-55.35	Above Mean	86
87	motif_db/JASPAR/JASPAR2022_CORE_vertebrates_non-redundant_v2.meme	MA1475.1	CREB3L4	GRTGACGTCAYC	235	7.82	60	2	3.87	11	9.13e-26	25.0395	-57.66	1.89e-22	-50.02	1.02e-24	-55.25	Above Mean	87
88	motif_db/EUKARYOTE/jolma2013.meme	ETV3_DBD		ACCGGAAGTR	417	13.88	167	5.56	2.49	10	1.04e-25	24.983	-57.53	2.15e-22	-49.89	1.13e-24	-55.14	Above Mean	88
89	motif_db/JASPAR/JASPAR2022_CORE_vertebrates_non-redundant_v2.meme	MA0763.1	ETV3	ACCGGAAGTR	417	13.88	167	5.56	2.49	10	1.04e-25	24.983	-57.53	2.15e-22	-49.89	1.13e-24	-55.14	Above Mean	89
90	motif_db/EUKARYOTE/jolma2013.meme	ETV4_DBD		ACCGGAAGTR	402	13.38	158	5.26	2.53	10	1.39e-25	24.857	-57.23	2.89e-22	-49.6	1.5e-24	-54.86	Above Mean	90
91	motif_db/JASPAR/JASPAR2022_CORE_vertebrates_non-redundant_v2.meme	MA0062.3	GABPA	NNCACTTCCTGTNN	1621	53.96	1077	35.85	1.5	6.5	1.64e-25	24.7852	-57.07	3.4e-22	-49.43	1.75e-24	-54.7	Above Mean	91
92	motif_db/JASPAR/JASPAR2022_CORE_vertebrates_non-redundant_v2.meme	MA0627.2	POU2F3	NWTATGCAAATNH	135	4.49	15	0.5	8.5	14	1.67e-25	24.7773	-57.05	3.46e-22	-49.42	1.76e-24	-54.7	Above Mean	92
93	motif_db/EUKARYOTE/jolma2013.meme	POU2F3_DBD_1		TATGCWAAT	263	8.75	76	2.53	3.43	12	2.18e-25	24.6615	-56.78	4.52e-22	-49.15	2.27e-24	-54.44	Above Mean	93
94	motif_db/EUKARYOTE/jolma2013.meme	FLI1_DBD_1		ACCGGAARTV	1259	41.91	788	26.23	1.6	6.7	2.45e-25	24.6108	-56.67	5.08e-22	-49.03	2.53e-24	-54.33	Above Mean	94
95	motif_db/EUKARYOTE/jolma2013.meme	POU5F1P1_DBD_1		TATGCWAAT	266	8.85	78	2.6	3.38	12	2.88e-25	24.5406	-56.51	5.96e-22	-48.87	2.93e-24	-54.19	Above Mean	95
96	motif_db/JASPAR/JASPAR2022_CORE_vertebrates_non-redundant_v2.meme	MA0792.1	POU5F1B	TATGCWAAT	265	8.82	78	2.6	3.37	12	4.45e-25	24.3516	-56.07	9.2e-22	-48.44	4.49e-24	-53.76	Above Mean	96
97	motif_db/JASPAR/JASPAR2022_CORE_vertebrates_non-redundant_v2.meme	MA1935.1	ERF::FOXI1	RTAAACMGGAARTR	1551	51.63	1027	34.19	1.51	6.7	7.87e-25	24.104	-55.5	1.63e-21	-47.87	7.86e-24	-53.2	Above Mean	97
98	motif_db/JASPAR/JASPAR2022_CORE_vertebrates_non-redundant_v2.meme	MA0139.1	CTCF	YGRCCASYAGRKGGCRSYR	181	6.03	37	1.23	4.79	11	3.92e-24	23.4067	-53.9	8.12e-21	-46.26	3.88e-23	-51.6	Above Mean	98
99	motif_db/JASPAR/JASPAR2022_CORE_vertebrates_non-redundant_v2.meme	MA0136.3	Elf5	RVAAGGAAGTNN	870	28.96	497	16.54	1.75	8.5	4.95e-24	23.3054	-53.66	1.02e-20	-46.03	4.84e-23	-51.38	Above Mean	99
100	motif_db/EUKARYOTE/jolma2013.meme	ELK4_DBD		ACCGGAARTV	1224	40.75	779	25.93	1.57	6.3	3.01e-23	22.5214	-51.86	6.22e-20	-44.22	2.91e-22	-49.59	Above Mean	100
101	motif_db/JASPAR/JASPAR2022_CORE_vertebrates_non-redundant_v2.meme	MA0747.1	SP8	RCCACGCCCMCY	145	4.83	23	0.77	6.08	13	5.05e-23	22.2967	-51.34	1.05e-19	-43.71	4.79e-22	-49.09	Above Mean	101
102	motif_db/EUKARYOTE/jolma2013.meme	SP8_DBD		RCCACGCCCMCY	145	4.83	23	0.77	6.08	13	5.05e-23	22.2967	-51.34	1.05e-19	-43.71	4.79e-22	-49.09	Above Mean	102
103	motif_db/MOUSE/uniprobe_mouse.meme	UP00179_1	Pou2f3_3986.2	THKTATGCAAATKMDM	209	6.96	55	1.83	3.75	11	1.84e-22	21.7352	-50.05	3.81e-19	-42.41	1.73e-21	-47.81	Above Mean	103
104	motif_db/JASPAR/JASPAR2022_CORE_vertebrates_non-redundant_v2.meme	MA1954.1	FOXO1::ELK1	RWMAACAGGAAGTD	670	22.3	360	11.98	1.86	7.3	2.98e-22	21.5258	-49.57	6.16e-19	-41.93	2.77e-21	-47.33	Above Mean	104
105	motif_db/EUKARYOTE/jolma2013.meme	ELF3_DBD		WACCCGGAAGTA	1419	47.24	947	31.52	1.5	1.5	3.73e-22	21.4283	-49.34	7.72e-19	-41.71	3.44e-21	-47.12	Above Mean	105
106	motif_db/MOUSE/uniprobe_mouse.meme	UP00015_1	Ehf_primary	VNNABCCGGAAGTDR	1611	53.63	1106	36.82	1.46	5.8	4.87e-22	21.3125	-49.07	1.01e-18	-41.44	4.45e-21	-46.86	Above Mean	106
107	motif_db/EUKARYOTE/jolma2013.meme	CTCF_full		WGCGCCMYCTAGYGGYV	131	4.36	19	0.63	6.6	11	5.85e-22	21.2328	-48.89	1.21e-18	-41.26	5.29e-21	-46.69	Above Mean	107
108	motif_db/JASPAR/JASPAR2022_CORE_vertebrates_non-redundant_v2.meme	MA0473.3	ELF1	RDVCAGGAAGTGVN	1852	61.65	1310	43.61	1.41	5.5	8.8e-22	21.0555	-48.48	1.82e-18	-40.85	7.89e-21	-46.29	Above Mean	108
109	motif_db/JASPAR/JASPAR2022_CORE_vertebrates_non-redundant_v2.meme	MA0785.1	POU2F1	AWTATGCWAATK	188	6.26	46	1.53	4.02	12	1e-21	21	-48.35	2.07e-18	-40.72	8.9e-21	-46.17	Above Mean	109
110	motif_db/EUKARYOTE/jolma2013.meme	POU2F1_DBD_1		AWTATGCWAATK	186	6.19	45	1.5	4.07	12	1.02e-21	20.9914	-48.34	2.11e-18	-40.7	8.97e-21	-46.16	Above Mean	110
111	motif_db/EUKARYOTE/jolma2013.meme	POU3F4_DBD_1		TATGCWAAT	274	9.12	94	3.13	2.89	11	1.16e-21	20.9355	-48.2	2.41e-18	-40.57	1.02e-20	-46.04	Above Mean	111
112	motif_db/EUKARYOTE/jolma2013.meme	BHLHB2_DBD		VKCACGTGMC	353	11.75	143	4.76	2.46	8.9	1.24e-21	20.9066	-48.14	2.56e-18	-40.51	1.07e-20	-45.98	Above Mean	112
113	motif_db/EUKARYOTE/jolma2013.meme	TFEB_full		RYCACGTGAC	630	20.97	335	11.15	1.88	8.3	1.39e-21	20.857	-48.03	2.87e-18	-40.39	1.19e-20	-45.88	Above Mean	113
114	motif_db/EUKARYOTE/jolma2013.meme	MAX_DBD_2		AVCACGTGNY	495	16.48	239	7.96	2.07	8.3	1.68e-21	20.7747	-47.84	3.48e-18	-40.2	1.43e-20	-45.7	Above Mean	114
115	motif_db/EUKARYOTE/jolma2013.meme	Pou2f2_DBD_2		TATGCAAAT	196	6.52	51	1.7	3.79	11	2.18e-21	20.6615	-47.58	4.51e-18	-39.94	1.83e-20	-45.45	Above Mean	115
116	motif_db/JASPAR/JASPAR2022_CORE_vertebrates_non-redundant_v2.meme	MA1107.2	KLF9	MNGCCACACCCACHYV	239	7.96	75	2.5	3.16	12	3.1e-21	20.5086	-47.22	6.41e-18	-39.59	2.59e-20	-45.1	Above Mean	116
117	motif_db/JASPAR/JASPAR2022_CORE_vertebrates_non-redundant_v2.meme	MA0464.2	BHLHE40	VKCACGTGMC	356	11.85	147	4.89	2.41	8.8	3.81e-21	20.4191	-47.02	7.88e-18	-39.38	3.15e-20	-44.9	Above Mean	117
118	motif_db/JASPAR/JASPAR2022_CORE_vertebrates_non-redundant_v2.meme	MA0789.1	POU3F4	TATGCWAAT	275	9.15	97	3.23	2.82	11	5.69e-21	20.2449	-46.62	1.18e-17	-38.98	4.65e-20	-44.51	Above Mean	118
119	motif_db/EUKARYOTE/jolma2013.meme	ETV2_DBD		AACCGGAAATR	1589	52.9	1100	36.62	1.44	2.6	5.72e-21	20.2426	-46.61	1.18e-17	-38.98	4.65e-20	-44.51	Above Mean	119
120	motif_db/JASPAR/JASPAR2022_CORE_vertebrates_non-redundant_v2.meme	MA0620.3	MITF	NNNDRTCACGTGAYHNNN	278	9.25	100	3.33	2.76	9.4	1.24e-20	19.9066	-45.84	2.57e-17	-38.2	1e-19	-43.75	Above Mean	120
121	motif_db/EUKARYOTE/jolma2013.meme	JDP2_full_2		GATGACGTCAYC	132	4.39	22	0.73	5.78	9.2	1.65e-20	19.7825	-45.55	3.41e-17	-37.92	1.32e-19	-43.47	Above Mean	121
122	motif_db/MOUSE/uniprobe_mouse.meme	UP00090_1	Elf3_primary	DAHVMGGAARTWA	1843	61.35	1319	43.91	1.4	5.9	1.85e-20	19.7328	-45.44	3.83e-17	-37.8	1.47e-19	-43.36	Above Mean	122
123	motif_db/EUKARYOTE/jolma2013.meme	POU2F2_DBD_1		DTATGCWAATK	182	6.06	47	1.56	3.81	13	4.14e-20	19.383	-44.63	8.57e-17	-37	3.26e-19	-42.57	Above Mean	123
124	motif_db/EUKARYOTE/jolma2013.meme	ELK1_DBD_2		ACCGGAAGTR	176	5.86	44	1.46	3.93	12	4.58e-20	19.3391	-44.53	9.48e-17	-36.89	3.58e-19	-42.47	Above Mean	124
125	motif_db/JASPAR/JASPAR2022_CORE_vertebrates_non-redundant_v2.meme	MA1957.1	HOXB2::ELK1	RCCGGAAGTMRTTA	280	9.32	104	3.46	2.68	7.7	6.98e-20	19.1561	-44.11	1.44e-16	-36.47	5.41e-19	-42.06	Above Mean	125
126	motif_db/EUKARYOTE/jolma2013.meme	POU1F1_DBD_2		AWTATGCWAATKAG	173	5.76	43	1.43	3.95	12	7.57e-20	19.1209	-44.03	1.57e-16	-36.39	5.82e-19	-41.99	Above Mean	126
127	motif_db/MOUSE/uniprobe_mouse.meme	UP00191_1	Pou2f2_3748.1	BHDTATGCAAATKARV	241	8.02	81	2.7	2.95	11	9.71e-20	19.0128	-43.78	2.01e-16	-36.14	7.4e-19	-41.75	Above Mean	127
128	motif_db/JASPAR/JASPAR2022_CORE_vertebrates_non-redundant_v2.meme	MA1950.1	FLI1::FOXI1	RTAAACAGGAARYN	582	19.37	312	10.39	1.86	8.4	1.14e-19	18.9431	-43.62	2.35e-16	-35.99	8.59e-19	-41.6	Above Mean	128
129	motif_db/JASPAR/JASPAR2022_CORE_vertebrates_non-redundant_v2.meme	MA0507.2	POU2F2	AWTATGCAAATKAG	165	5.49	40	1.33	4.05	8.4	2.08e-19	18.6819	-43.02	4.31e-16	-35.38	1.56e-18	-41	Above Mean	129
130	motif_db/JASPAR/JASPAR2022_CORE_vertebrates_non-redundant_v2.meme	MA1652.1	ZKSCAN5	NNRGGARGTGAGRR	1750	58.26	1254	41.74	1.4	4.8	2.15e-19	18.6676	-42.98	4.45e-16	-35.35	1.6e-18	-40.97	Above Mean	130
131	motif_db/JASPAR/JASPAR2022_CORE_vertebrates_non-redundant_v2.meme	MA1949.1	FLI1::DRGX	ACCGGAAGTAATTAT	702	23.37	405	13.48	1.73	6.4	3.48e-19	18.4584	-42.5	7.2e-16	-34.87	2.57e-18	-40.5	Above Mean	131
132	motif_db/JASPAR/JASPAR2022_CORE_vertebrates_non-redundant_v2.meme	MA0692.1	TFEB	RYCACGTGAC	651	21.67	367	12.22	1.77	8.2	4.08e-19	18.3893	-42.34	8.45e-16	-34.71	2.99e-18	-40.35	Above Mean	132
133	motif_db/JASPAR/JASPAR2022_CORE_vertebrates_non-redundant_v2.meme	MA0834.1	ATF7	NDATGACGTCATMV	139	4.63	28	0.93	4.83	7.1	4.39e-19	18.3575	-42.27	9.09e-16	-34.63	3.19e-18	-40.29	Above Mean	133
134	motif_db/MOUSE/uniprobe_mouse.meme	UP00002_1	Sp4_primary	BDHMMCGCCCCCTYNNB	778	25.9	464	15.45	1.68	7.5	4.41e-19	18.3556	-42.27	9.13e-16	-34.63	3.19e-18	-40.29	Above Mean	134
135	motif_db/JASPAR/JASPAR2022_CORE_vertebrates_non-redundant_v2.meme	MA0823.1	HEY1	GRCACGTGCC	533	17.74	282	9.39	1.89	8.7	9.36e-19	18.0287	-41.51	1.94e-15	-33.88	6.71e-18	-39.54	Above Mean	135
136	motif_db/EUKARYOTE/jolma2013.meme	HEY1_DBD		GRCACGTGCC	534	17.78	283	9.42	1.88	8.8	1.03e-18	17.9872	-41.41	2.14e-15	-33.78	7.36e-18	-39.45	Above Mean	136
137	motif_db/JASPAR/JASPAR2022_CORE_vertebrates_non-redundant_v2.meme	MA1145.1	FOSL2::JUND	NNRTGACGTCAYHSN	211	7.02	67	2.23	3.12	10	1.1e-18	17.9586	-41.36	2.27e-15	-33.72	7.74e-18	-39.4	Above Mean	137
138	motif_db/JASPAR/JASPAR2022_CORE_vertebrates_non-redundant_v2.meme	MA1136.1	FOSB::JUNB	RTGACGTCAT	165	5.49	42	1.4	3.86	11	1.3e-18	17.8861	-41.19	2.68e-15	-33.55	9.09e-18	-39.24	Above Mean	138
139	motif_db/JASPAR/JASPAR2022_CORE_vertebrates_non-redundant_v2.meme	MA1723.1	PRDM9	RGDGGGVAGGGRGGVRRMARVARR	798	26.56	484	16.11	1.65	6.6	1.63e-18	17.7878	-40.96	3.38e-15	-33.32	1.14e-17	-39.02	Above Mean	139
140	motif_db/EUKARYOTE/jolma2013.meme	MNT_DBD		RVCACGTGMH	495	16.48	256	8.52	1.93	8.6	1.67e-18	17.7773	-40.93	3.46e-15	-33.3	1.16e-17	-39	Above Mean	140
141	motif_db/EUKARYOTE/jolma2013.meme	POU3F2_DBD_2		WTATGCWAATKA	181	6.03	51	1.7	3.5	12	1.98e-18	17.7033	-40.76	4.09e-15	-33.13	1.36e-17	-38.84	Above Mean	141
142	motif_db/EUKARYOTE/jolma2013.meme	ETV5_DBD		ACCGGAWGYN	612	20.37	343	11.42	1.78	9.3	2.31e-18	17.6364	-40.61	4.79e-15	-32.97	1.58e-17	-38.69	Above Mean	142
143	motif_db/JASPAR/JASPAR2022_CORE_vertebrates_non-redundant_v2.meme	MA0787.1	POU3F2	WTATGCWAATKA	186	6.19	54	1.8	3.4	12	2.45e-18	17.6108	-40.55	5.07e-15	-32.92	1.66e-17	-38.64	Above Mean	143
144	motif_db/JASPAR/JASPAR2022_CORE_vertebrates_non-redundant_v2.meme	MA0825.1	MNT	RVCACGTGMH	486	16.18	251	8.36	1.93	8.6	2.96e-18	17.5287	-40.36	6.12e-15	-32.73	1.99e-17	-38.46	Above Mean	144
145	motif_db/EUKARYOTE/jolma2013.meme	Bhlhb2_DBD_2		VKCACGTGMC	265	8.82	101	3.36	2.61	9.8	3.11e-18	17.5072	-40.31	6.43e-15	-32.68	2.07e-17	-38.41	Above Mean	145
146	motif_db/JASPAR/JASPAR2022_CORE_vertebrates_non-redundant_v2.meme	MA0622.1	Mlxip	BCACGTGK	266	8.85	102	3.4	2.59	13	3.87e-18	17.4123	-40.09	8.01e-15	-32.46	2.57e-17	-38.2	Above Mean	146
147	motif_db/JASPAR/JASPAR2022_CORE_vertebrates_non-redundant_v2.meme	MA0609.2	CREM	NNDGTGACGTCACHNN	112	3.73	18	0.6	5.95	13	5.52e-18	17.2581	-39.74	1.14e-14	-32.1	3.64e-17	-37.85	Above Mean	147
148	motif_db/MOUSE/uniprobe_mouse.meme	UP00040_1	Irf5_primary	NNDWAYCGAAACYRV	541	18.01	294	9.79	1.84	7.3	8.61e-18	17.065	-39.29	1.78e-14	-31.66	5.64e-17	-37.41	Above Mean	148
149	motif_db/JASPAR/JASPAR2022_CORE_vertebrates_non-redundant_v2.meme	MA0786.1	POU3F1	WTATGCWAATKW	143	4.76	33	1.1	4.24	13	1.02e-17	16.9914	-39.12	2.11e-14	-31.49	6.64e-17	-37.25	Above Mean	149
150	motif_db/JASPAR/JASPAR2022_CORE_vertebrates_non-redundant_v2.meme	MA1133.1	JUN::JUNB	KRTGACGTCATN	168	5.59	46	1.53	3.6	11	1.06e-17	16.9747	-39.09	2.19e-14	-31.45	6.85e-17	-37.22	Above Mean	150
151	motif_db/EUKARYOTE/jolma2013.meme	Jdp2_DBD_2		GATGACGTCAYC	150	4.99	37	1.23	3.97	7.5	1.58e-17	16.8013	-38.69	3.27e-14	-31.05	1.01e-16	-36.83	Above Mean	151
152	motif_db/JASPAR/JASPAR2022_CORE_vertebrates_non-redundant_v2.meme	MA1129.1	FOSL1::JUN	ATGACGTCAT	228	7.59	81	2.7	2.79	10	1.67e-17	16.7773	-38.63	3.47e-14	-30.99	1.07e-16	-36.78	Above Mean	152
153	motif_db/EUKARYOTE/jolma2013.meme	ELF1_full		AACCCGGAAGTR	287	9.55	119	3.96	2.4	7.9	2.96e-17	16.5287	-38.06	6.13e-14	-30.42	1.88e-16	-36.21	Above Mean	153
154	motif_db/JASPAR/JASPAR2022_CORE_vertebrates_non-redundant_v2.meme	MA1131.1	FOSL2::JUN	GRTGACGTMAT	201	6.69	66	2.2	3.01	11	3.34e-17	16.4763	-37.94	6.92e-14	-30.3	2.1e-16	-36.1	Above Mean	154
155	motif_db/JASPAR/JASPAR2022_CORE_vertebrates_non-redundant_v2.meme	MA0656.1	JDP2	GATGACGTCAYC	216	7.19	75	2.5	2.86	3.4	3.7e-17	16.4318	-37.84	7.66e-14	-30.2	2.31e-16	-36	Above Mean	155
156	motif_db/JASPAR/JASPAR2022_CORE_vertebrates_non-redundant_v2.meme	MA1951.1	FOS	BGATGACGTCATCR	164	5.46	46	1.53	3.51	8.4	6.41e-17	16.1931	-37.29	1.33e-13	-29.65	3.98e-16	-35.46	Above Mean	156
157	motif_db/JASPAR/JASPAR2022_CORE_vertebrates_non-redundant_v2.meme	MA1961.1	PATZ1	SSGGGGMGGGGS	402	13.38	199	6.62	2.02	11	6.96e-17	16.1574	-37.2	1.44e-13	-29.57	4.29e-16	-35.38	Above Mean	157
158	motif_db/EUKARYOTE/jolma2013.meme	BHLHB3_full		VKCACGTGMC	273	9.09	112	3.73	2.42	9	8.97e-17	16.0472	-36.95	1.86e-13	-29.32	5.5e-16	-35.14	Above Mean	158
159	motif_db/JASPAR/JASPAR2022_CORE_vertebrates_non-redundant_v2.meme	MA1143.1	FOSL1::JUND	RTGACGTMAY	359	11.95	170	5.66	2.11	9.8	1.08e-16	15.9666	-36.76	2.24e-13	-29.13	6.6e-16	-34.95	Above Mean	159
160	motif_db/EUKARYOTE/jolma2013.meme	ATF7_DBD		NDATGACGTCATMV	140	4.66	34	1.13	4.03	7.6	1.13e-16	15.9469	-36.72	2.33e-13	-29.09	6.82e-16	-34.92	Above Mean	160
161	motif_db/EUKARYOTE/jolma2013.meme	POU3F1_DBD_1		WTATGCWAATKW	134	4.46	31	1.03	4.22	13	1.15e-16	15.9393	-36.7	2.39e-13	-29.06	6.93e-16	-34.91	Above Mean	161
162	motif_db/JASPAR/JASPAR2022_CORE_vertebrates_non-redundant_v2.meme	MA1932.1	ELK1::HOXB13	ACCGGAAGTHGTAAAV	445	14.81	231	7.69	1.92	4.2	1.17e-16	15.9318	-36.68	2.42e-13	-29.05	7e-16	-34.9	Above Mean	162
163	motif_db/JASPAR/JASPAR2022_CORE_vertebrates_non-redundant_v2.meme	MA0788.1	POU3F3	WWTATGCWAATTW	262	8.72	106	3.53	2.46	10	1.63e-16	15.7878	-36.35	3.37e-13	-28.72	9.66e-16	-34.57	Above Mean	163
164	motif_db/JASPAR/JASPAR2022_CORE_vertebrates_non-redundant_v2.meme	MA0636.1	BHLHE41	RTCACGTGAC	288	9.59	123	4.09	2.33	6.1	1.71e-16	15.767	-36.31	3.54e-13	-28.67	1.01e-15	-34.53	Above Mean	164
165	motif_db/JASPAR/JASPAR2022_CORE_vertebrates_non-redundant_v2.meme	MA0028.2	ELK1	ACCGGAAGTR	1237	41.18	859	28.6	1.44	3.6	1.73e-16	15.762	-36.29	3.59e-13	-28.66	1.02e-15	-34.52	Above Mean	165
166	motif_db/JASPAR/JASPAR2022_CORE_vertebrates_non-redundant_v2.meme	MA1508.1	IKZF1	VVAACAGGAARN	1410	46.94	1004	33.42	1.4	6.8	1.77e-16	15.752	-36.27	3.67e-13	-28.63	1.04e-15	-34.5	Above Mean	166
167	motif_db/JASPAR/JASPAR2022_CORE_vertebrates_non-redundant_v2.meme	MA1139.1	FOSL2::JUNB	DATGACGTCATH	458	15.25	242	8.06	1.89	6.3	2.1e-16	15.6778	-36.1	4.34e-13	-28.47	1.22e-15	-34.34	Above Mean	167
168	motif_db/EUKARYOTE/jolma2013.meme	Creb5_DBD		NATGACGTCAYH	223	7.42	82	2.73	2.7	6.9	2.17e-16	15.6635	-36.07	4.5e-13	-28.43	1.25e-15	-34.31	Above Mean	168
169	motif_db/JASPAR/JASPAR2022_CORE_vertebrates_non-redundant_v2.meme	MA0018.4	CREB1	NNRTGATGTCAYN	203	6.76	70	2.33	2.87	11	2.32e-16	15.6345	-36	4.8e-13	-28.37	1.33e-15	-34.26	Above Mean	169
170	motif_db/EUKARYOTE/jolma2013.meme	ELK1_DBD_1		ACCGGAAGTD	1626	54.13	1190	39.61	1.37	5	2.83e-16	15.5482	-35.8	5.85e-13	-28.17	1.61e-15	-34.06	Above Mean	170
171	motif_db/JASPAR/JASPAR2022_CORE_vertebrates_non-redundant_v2.meme	MA1992.1	Ikzf3	NNRCAGGAAGTGGVN	1933	64.35	1454	48.4	1.33	5.5	2.85e-16	15.5452	-35.8	5.89e-13	-28.16	1.61e-15	-34.06	Above Mean	171
172	motif_db/JASPAR/JASPAR2022_CORE_vertebrates_non-redundant_v2.meme	MA1517.1	KLF6	NRCCACGCCCH	588	19.57	340	11.32	1.73	9.4	3e-16	15.5229	-35.74	6.21e-13	-28.11	1.69e-15	-34.02	Above Mean	172
173	motif_db/JASPAR/JASPAR2022_CORE_vertebrates_non-redundant_v2.meme	MA0156.3	FEV	VACCGGAAGTVV	1930	64.25	1458	48.54	1.32	0.44	7.6e-16	15.1192	-34.81	1.57e-12	-27.18	4.25e-15	-33.09	Above Mean	173
174	motif_db/JASPAR/JASPAR2022_CORE_vertebrates_non-redundant_v2.meme	MA1942.1	ETV2::FOXI1	BGTAAACAGGAAGYR	1571	52.3	1149	38.25	1.37	4.9	7.88e-16	15.1035	-34.78	1.63e-12	-27.14	4.39e-15	-33.06	Above Mean	174
175	motif_db/JASPAR/JASPAR2022_CORE_vertebrates_non-redundant_v2.meme	MA0104.4	MYCN	VVCCACGTGGBB	445	14.81	237	7.89	1.87	8.5	1.09e-15	14.9626	-34.45	2.26e-12	-26.82	6.03e-15	-32.74	Above Mean	175
176	motif_db/EUKARYOTE/jolma2013.meme	POU3F3_DBD_1		WWTATGCWAATTW	264	8.79	111	3.7	2.37	10	1.2e-15	14.9208	-34.36	2.48e-12	-26.72	6.58e-15	-32.65	Above Mean	176
177	motif_db/JASPAR/JASPAR2022_CORE_vertebrates_non-redundant_v2.meme	MA1931.1	ELK1::HOXA1	ACCGGAAGTAATTA	414	13.78	215	7.16	1.92	6.1	1.34e-15	14.8729	-34.25	2.76e-12	-26.61	7.3e-15	-32.55	Above Mean	177
178	motif_db/MOUSE/uniprobe_mouse.meme	UP00038_1	Spdef_primary	VHRCATCCGGATHYTY	904	30.09	595	19.81	1.52	6.4	1.44e-15	14.8416	-34.17	2.99e-12	-26.54	7.85e-15	-32.48	Above Mean	178
179	motif_db/JASPAR/JASPAR2022_CORE_vertebrates_non-redundant_v2.meme	MA0488.1	JUN	DDRATGATGTCAT	171	5.69	54	1.8	3.13	10	1.54e-15	14.8125	-34.11	3.19e-12	-26.47	8.32e-15	-32.42	Above Mean	179
180	motif_db/EUKARYOTE/jolma2013.meme	Bhlhb2_DBD_1		VKCACGTGMY	222	7.39	85	2.83	2.59	10	1.94e-15	14.7122	-33.87	4.02e-12	-26.24	1.05e-14	-32.19	Above Mean	180
181	motif_db/EUKARYOTE/jolma2013.meme	JDP2_DBD_2		GATGACGTCAYC	209	6.96	77	2.56	2.69	5.1	2.02e-15	14.6946	-33.84	4.18e-12	-26.2	1.08e-14	-32.16	Above Mean	181
182	motif_db/JASPAR/JASPAR2022_CORE_vertebrates_non-redundant_v2.meme	MA0686.1	SPDEF	AMCCGGATGTR	990	32.96	667	22.2	1.48	3.5	2.16e-15	14.6655	-33.77	4.48e-12	-26.13	1.15e-14	-32.1	Above Mean	182
183	motif_db/JASPAR/JASPAR2022_CORE_vertebrates_non-redundant_v2.meme	MA0608.1	Creb3l2	GCCACGTGD	349	11.62	170	5.66	2.05	7.4	2.21e-15	14.6556	-33.75	4.57e-12	-26.11	1.17e-14	-32.08	Above Mean	183
184	motif_db/EUKARYOTE/jolma2013.meme	TFEC_DBD		RTCACRTGAB	548	18.24	316	10.52	1.73	9.1	2.23e-15	14.6517	-33.74	4.61e-12	-26.1	1.17e-14	-32.08	Above Mean	184
185	motif_db/JASPAR/JASPAR2022_CORE_vertebrates_non-redundant_v2.meme	MA0093.3	USF1	NDGTCATGTGACHN	232	7.72	92	3.06	2.51	11	2.92e-15	14.5346	-33.47	6.04e-12	-25.83	1.53e-14	-31.81	Above Mean	185
186	motif_db/MOUSE/uniprobe_mouse.meme	UP00103_1	Jundm2_primary	NSGATGACGTCAYCRH	388	12.92	199	6.62	1.95	6.2	3.84e-15	14.4157	-33.19	7.94e-12	-25.56	2e-14	-31.54	Above Mean	186
187	motif_db/JASPAR/JASPAR2022_CORE_vertebrates_non-redundant_v2.meme	MA0059.1	MAX::MYC	RASCACGTGGT	431	14.35	231	7.69	1.86	8.2	5.09e-15	14.2933	-32.91	1.05e-11	-25.28	2.64e-14	-31.27	Above Mean	187
188	motif_db/JASPAR/JASPAR2022_CORE_vertebrates_non-redundant_v2.meme	MA0784.2	POU1F1	ANCTMATTWGCATAWT	363	12.08	182	6.06	1.99	2	5.39e-15	14.2684	-32.85	1.12e-11	-25.22	2.78e-14	-31.21	Above Mean	188
189	motif_db/JASPAR/JASPAR2022_CORE_vertebrates_non-redundant_v2.meme	MA0497.1	MEF2C	DDDCYAAAAATAGMW	637	21.21	391	13.02	1.63	6.9	1.42e-14	13.8477	-31.89	2.94e-11	-24.25	7.27e-14	-30.25	Above Mean	189
190	motif_db/EUKARYOTE/jolma2013.meme	Srebf1_DBD		ATCACGTGAY	118	3.93	28	0.93	4.1	12	1.47e-14	13.8327	-31.85	3.04e-11	-24.22	7.48e-14	-30.22	Above Mean	190
191	motif_db/EUKARYOTE/jolma2013.meme	IRF5_full_2		HACCGAAACYA	473	15.75	267	8.89	1.77	7.7	2.64e-14	13.5784	-31.26	5.47e-11	-23.63	1.34e-13	-29.64	Above Mean	191
192	motif_db/EUKARYOTE/jolma2013.meme	BHLHE41_full		RTCACGTGAC	187	6.23	68	2.26	2.72	8.5	3.3e-14	13.4815	-31.04	6.84e-11	-23.41	1.67e-13	-29.42	Above Mean	192
193	motif_db/JASPAR/JASPAR2022_CORE_vertebrates_non-redundant_v2.meme	MA1127.1	FOSB::JUN	GATGACGTCAT	269	8.95	121	4.03	2.21	9.3	3.4e-14	13.4685	-31.01	7.04e-11	-23.38	1.71e-13	-29.4	Above Mean	193
194	motif_db/EUKARYOTE/jolma2013.meme	SPDEF_full_1		AMCCGGATGTR	1060	35.29	739	24.6	1.43	3.8	4e-14	13.3979	-30.85	8.27e-11	-23.22	1.99e-13	-29.24	Above Mean	194
195	motif_db/JASPAR/JASPAR2022_CORE_vertebrates_non-redundant_v2.meme	MA0052.4	MEF2A	DDCTAAAAATAGMHH	749	24.93	485	16.15	1.54	7.2	5.18e-14	13.2857	-30.59	1.07e-10	-22.96	2.57e-13	-28.99	Above Mean	195
196	motif_db/JASPAR/JASPAR2022_CORE_vertebrates_non-redundant_v2.meme	MA0605.2	ATF3	RRTGACGTCAYY	119	3.96	30	1	3.87	2.9	5.85e-14	13.2328	-30.47	1.21e-10	-22.83	2.89e-13	-28.87	Above Mean	196
197	motif_db/EUKARYOTE/jolma2013.meme	ELK3_DBD		ACCGGAAGTD	1705	56.76	1292	43.01	1.32	4.8	6e-14	13.2218	-30.44	1.24e-10	-22.81	2.95e-13	-28.85	Above Mean	197
198	motif_db/EUKARYOTE/jolma2013.meme	Elk3_DBD		ACCGGAAGTD	1652	54.99	1247	41.51	1.32	2.9	6.98e-14	13.1561	-30.29	1.45e-10	-22.66	3.42e-13	-28.71	Above Mean	198
199	motif_db/JASPAR/JASPAR2022_CORE_vertebrates_non-redundant_v2.meme	MA1115.1	POU5F1	WHATGCAAATN	95	3.16	19	0.63	4.8	14	1.43e-13	12.8447	-29.57	2.97e-10	-21.94	6.98e-13	-27.99	Above Mean	199
200	motif_db/EUKARYOTE/jolma2013.meme	SREBF2_DBD		ATCACGTGAY	97	3.23	20	0.67	4.67	12	1.52e-13	12.8182	-29.52	3.14e-10	-21.88	7.34e-13	-27.94	Above Mean	200
201	motif_db/JASPAR/JASPAR2022_CORE_vertebrates_non-redundant_v2.meme	MA0831.3	TFE3	GTCACGTGAC	867	28.86	586	19.51	1.48	0.36	1.62e-13	12.7905	-29.45	3.35e-10	-21.82	7.79e-13	-27.88	Above Mean	201
202	motif_db/EUKARYOTE/jolma2013.meme	TFE3_DBD		VYCACGTGAY	812	27.03	543	18.08	1.49	8	2.54e-13	12.5952	-29	5.26e-10	-21.37	1.22e-12	-27.43	Above Mean	202
203	motif_db/EUKARYOTE/jolma2013.meme	SPDEF_DBD_1		AMCCGGATGTW	406	13.52	224	7.46	1.81	7.3	2.88e-13	12.5406	-28.88	5.96e-10	-21.24	1.37e-12	-27.31	Above Mean	203
204	motif_db/EUKARYOTE/jolma2013.meme	IRF5_full_1		CCGAAACCGAAACY	904	30.09	622	20.71	1.45	5.1	5.17e-13	12.2865	-28.29	1.07e-09	-20.66	2.45e-12	-26.73	Above Mean	204
205	motif_db/JASPAR/JASPAR2022_CORE_vertebrates_non-redundant_v2.meme	MA1140.2	JUNB	GATGACGTCAYC	268	8.92	127	4.23	2.1	4.3	7.41e-13	12.1302	-27.93	1.53e-09	-20.29	3.5e-12	-26.38	Above Mean	205
206	motif_db/EUKARYOTE/jolma2013.meme	KLF14_DBD		KRCCACGCCCMCYT	932	31.03	650	21.64	1.43	4.7	1.33e-12	11.8761	-27.34	2.76e-09	-19.71	6.27e-12	-25.79	Above Mean	206
207	motif_db/MOUSE/uniprobe_mouse.meme	UP00050_1	Bhlhb2_primary	RNHWNNDTCACGTGASBMNNWH	480	15.98	285	9.49	1.68	6.8	1.4e-12	11.8539	-27.3	2.89e-09	-19.66	6.54e-12	-25.75	Above Mean	207
208	motif_db/JASPAR/JASPAR2022_CORE_vertebrates_non-redundant_v2.meme	MA1653.1	ZNF148	YBCCCCTCCCCC	332	11.05	174	5.79	1.9	11	1.41e-12	11.8508	-27.29	2.91e-09	-19.65	6.55e-12	-25.75	Above Mean	208
209	motif_db/JASPAR/JASPAR2022_CORE_vertebrates_non-redundant_v2.meme	MA0760.1	ERF	ACCGGAAGTR	1985	66.08	1561	51.96	1.27	2.8	1.47e-12	11.8327	-27.24	3.05e-09	-19.61	6.82e-12	-25.71	Above Mean	209
210	motif_db/JASPAR/JASPAR2022_CORE_vertebrates_non-redundant_v2.meme	MA1936.1	ERF::FOXO1	RTMAACAGGAARBS	519	17.28	316	10.52	1.64	8.5	1.7e-12	11.7696	-27.1	3.52e-09	-19.46	7.85e-12	-25.57	Below Mean	210
211	motif_db/JASPAR/JASPAR2022_CORE_vertebrates_non-redundant_v2.meme	MA0871.2	TFEC	NVCACGTGACN	922	30.69	644	21.44	1.43	2.6	2.1e-12	11.6778	-26.89	4.35e-09	-19.25	9.64e-12	-25.37	Below Mean	211
212	motif_db/JASPAR/JASPAR2022_CORE_vertebrates_non-redundant_v2.meme	MA0840.1	Creb5	NATGACGTCAYH	390	12.98	218	7.26	1.79	1.3	2.16e-12	11.6655	-26.86	4.47e-09	-19.23	9.85e-12	-25.34	Below Mean	212
213	motif_db/JASPAR/JASPAR2022_CORE_vertebrates_non-redundant_v2.meme	MA0657.1	KLF13	RTGMCACGCCCCTTTTTG	111	3.7	30	1	3.61	8.4	2.38e-12	11.6234	-26.76	4.93e-09	-19.13	1.08e-11	-25.25	Below Mean	213
214	motif_db/JASPAR/JASPAR2022_CORE_vertebrates_non-redundant_v2.meme	MA1955.1	FOXO1::ELK3	RWMAACAGGAAGTN	235	7.82	107	3.56	2.19	10	2.46e-12	11.6091	-26.73	5.1e-09	-19.09	1.11e-11	-25.22	Below Mean	214
215	motif_db/JASPAR/JASPAR2022_CORE_vertebrates_non-redundant_v2.meme	MA1946.1	ETV5::FOXI1	GTAAACAGGAWGY	656	21.84	427	14.21	1.54	7.2	2.99e-12	11.5243	-26.54	6.18e-09	-18.9	1.35e-11	-25.03	Below Mean	215
216	motif_db/JASPAR/JASPAR2022_CORE_vertebrates_non-redundant_v2.meme	MA0773.1	MEF2D	DCTAWAAATAGM	91	3.03	20	0.67	4.38	8.9	3.08e-12	11.5114	-26.51	6.37e-09	-18.87	1.38e-11	-25.01	Below Mean	216
217	motif_db/EUKARYOTE/jolma2013.meme	Foxj3_DBD_4		GTAAACAWAAACA	827	27.53	567	18.87	1.46	2.7	3.13e-12	11.5045	-26.49	6.49e-09	-18.85	1.4e-11	-24.99	Below Mean	217
218	motif_db/JASPAR/JASPAR2022_CORE_vertebrates_non-redundant_v2.meme	MA0147.3	MYC	NNCCACGTGCNB	860	28.63	595	19.81	1.44	7.5	3.56e-12	11.4485	-26.36	7.38e-09	-18.73	1.58e-11	-24.87	Below Mean	218
219	motif_db/JASPAR/JASPAR2022_CORE_vertebrates_non-redundant_v2.meme	MA0058.3	MAX	AVCACGTGNY	1223	40.71	903	30.06	1.35	5.2	4.26e-12	11.3706	-26.18	8.81e-09	-18.55	1.88e-11	-24.7	Below Mean	219
220	motif_db/EUKARYOTE/jolma2013.meme	Klf12_DBD		GRCCACGCCCWHHWH	666	22.17	437	14.55	1.52	5.1	4.72e-12	11.3261	-26.08	9.78e-09	-18.44	2.08e-11	-24.6	Below Mean	220
221	motif_db/EUKARYOTE/jolma2013.meme	CREB3_full_1		BNRTGACGTCAYCM	513	17.08	316	10.52	1.62	1.9	6.24e-12	11.2048	-25.8	1.29e-08	-18.17	2.73e-11	-24.32	Below Mean	221
222	motif_db/JASPAR/JASPAR2022_CORE_vertebrates_non-redundant_v2.meme	MA0660.1	MEF2B	RCTAWAAATAGC	101	3.36	26	0.87	3.78	7.5	7.36e-12	11.1331	-25.64	1.52e-08	-18	3.21e-11	-24.16	Below Mean	222
223	motif_db/JASPAR/JASPAR2022_CORE_vertebrates_non-redundant_v2.meme	MA1464.1	ARNT2	GTCACGTGMN	683	22.74	453	15.08	1.51	6.2	7.76e-12	11.1101	-25.58	1.61e-08	-17.95	3.37e-11	-24.11	Below Mean	223
224	motif_db/JASPAR/JASPAR2022_CORE_vertebrates_non-redundant_v2.meme	MA1630.2	ZNF281	GGGGGAGGGGVV	1388	46.21	1052	35.02	1.32	1.4	1.17e-11	10.9318	-25.17	2.43e-08	-17.53	5.08e-11	-23.7	Below Mean	224
225	motif_db/JASPAR/JASPAR2022_CORE_vertebrates_non-redundant_v2.meme	MA0828.2	SREBF2	WWATCACGTGATWW	274	9.12	138	4.59	1.98	1.7	1.31e-11	10.8827	-25.06	2.72e-08	-17.42	5.65e-11	-23.6	Below Mean	225
226	motif_db/EUKARYOTE/jolma2013.meme	BATF3_DBD		TGATGACGTCATCA	128	4.26	42	1.4	3	3.1	1.6e-11	10.7959	-24.86	3.32e-08	-17.22	6.86e-11	-23.4	Below Mean	226
227	motif_db/JASPAR/JASPAR2022_CORE_vertebrates_non-redundant_v2.meme	MA1632.1	ATF2	NNATGABGTCATN	331	11.02	181	6.03	1.82	8.4	2.33e-11	10.6326	-24.48	4.82e-08	-16.85	9.93e-11	-23.03	Below Mean	227
228	motif_db/EUKARYOTE/jolma2013.meme	MEF2A_DBD		KCTAWAAATAGM	401	13.35	234	7.79	1.71	4.5	2.53e-11	10.5969	-24.4	5.23e-08	-16.77	1.07e-10	-22.95	Below Mean	228
229	motif_db/JASPAR/JASPAR2022_CORE_vertebrates_non-redundant_v2.meme	MA1126.1	FOS::JUN	DRTGACGTCATHNDTN	586	19.51	380	12.65	1.54	7.9	2.87e-11	10.5421	-24.27	5.95e-08	-16.64	1.22e-10	-22.83	Below Mean	229
230	motif_db/JASPAR/JASPAR2022_CORE_vertebrates_non-redundant_v2.meme	MA0060.3	NFYA	RRCCAATCAGM	109	3.63	32	1.07	3.33	13	2.98e-11	10.5258	-24.24	6.18e-08	-16.6	1.26e-10	-22.8	Below Mean	230
231	motif_db/EUKARYOTE/jolma2013.meme	KLF13_full		RTGMCACGCCCCTTTTTG	114	3.79	35	1.17	3.19	8.7	3.48e-11	10.4584	-24.08	7.2e-08	-16.45	1.46e-10	-22.65	Below Mean	231
232	motif_db/MOUSE/uniprobe_mouse.meme	UP00020_1	Atf1_primary	DYKRTGACGTCAYMRN	644	21.44	432	14.38	1.49	4.5	8.93e-11	10.0491	-23.14	1.85e-07	-15.5	3.73e-10	-21.71	Below Mean	232
233	motif_db/JASPAR/JASPAR2022_CORE_vertebrates_non-redundant_v2.meme	MA1420.1	IRF5	CCGAAACCGAAACY	922	30.69	665	22.14	1.39	4.7	1.07e-10	9.97062	-22.96	2.22e-07	-15.32	4.46e-10	-21.53	Below Mean	233
234	motif_db/JASPAR/JASPAR2022_CORE_vertebrates_non-redundant_v2.meme	MA0764.3	ETV4	ACCGGAAGTR	1753	58.36	1391	46.3	1.26	4.6	1.3e-10	9.88606	-22.77	2.68e-07	-15.13	5.36e-10	-21.35	Below Mean	234
235	motif_db/EUKARYOTE/jolma2013.meme	USF1_DBD		RHCACGTGAY	938	31.23	680	22.64	1.38	5.2	1.36e-10	9.86646	-22.72	2.82e-07	-15.08	5.61e-10	-21.3	Below Mean	235
236	motif_db/JASPAR/JASPAR2022_CORE_vertebrates_non-redundant_v2.meme	MA0004.1	Arnt	CACGTG	745	24.8	518	17.24	1.44	7.2	1.5e-10	9.82391	-22.62	3.1e-07	-14.99	6.15e-10	-21.21	Below Mean	236
237	motif_db/JASPAR/JASPAR2022_CORE_vertebrates_non-redundant_v2.meme	MA1953.1	FOXO1::ELF1	RTMAACAGGAAGTN	806	26.83	569	18.94	1.42	7.1	1.52e-10	9.81816	-22.61	3.15e-07	-14.97	6.21e-10	-21.2	Below Mean	237
238	motif_db/JASPAR/JASPAR2022_CORE_vertebrates_non-redundant_v2.meme	MA0819.2	CLOCK	NRACACGTGB	659	21.94	447	14.88	1.47	8	1.58e-10	9.80134	-22.57	3.28e-07	-14.93	6.44e-10	-21.16	Below Mean	238
239	motif_db/MOUSE/uniprobe_mouse.meme	UP00018_1	Irf4_primary	MRWAYCGAAACYRNA	295	9.82	160	5.33	1.84	9.2	1.69e-10	9.77211	-22.5	3.51e-07	-14.86	6.86e-10	-21.1	Below Mean	239
240	motif_db/EUKARYOTE/jolma2013.meme	Creb3l2_DBD_2		TGCCACGTGGCA	248	8.26	126	4.19	1.96	7.5	1.81e-10	9.74232	-22.43	3.75e-07	-14.8	7.31e-10	-21.04	Below Mean	240
241	motif_db/JASPAR/JASPAR2022_CORE_vertebrates_non-redundant_v2.meme	MA0750.2	ZBTB7A	NVCCGGAAGTGSV	1645	54.76	1298	43.21	1.27	5.8	1.88e-10	9.72584	-22.4	3.89e-07	-14.76	7.54e-10	-21.01	Below Mean	241
242	motif_db/JASPAR/JASPAR2022_CORE_vertebrates_non-redundant_v2.meme	MA1956.1	FOXO1::FLI1	GTAAACAGGAAGTK	553	18.41	362	12.05	1.53	3.2	2.25e-10	9.64782	-22.22	4.65e-07	-14.58	8.99e-10	-20.83	Below Mean	242
243	motif_db/JASPAR/JASPAR2022_CORE_vertebrates_non-redundant_v2.meme	MA0604.1	Atf1	RTGACGTA	169	5.63	72	2.4	2.33	12	2.26e-10	9.64589	-22.21	4.68e-07	-14.58	9.01e-10	-20.83	Below Mean	243
244	motif_db/JASPAR/JASPAR2022_CORE_vertebrates_non-redundant_v2.meme	MA0511.2	RUNX2	WAACCGCAA	783	26.07	552	18.38	1.42	7.4	2.33e-10	9.63264	-22.18	4.83e-07	-14.54	9.25e-10	-20.8	Below Mean	244
245	motif_db/MOUSE/uniprobe_mouse.meme	UP00060_1	Max_primary	DGASCACGTGBTNNKK	888	29.56	641	21.34	1.38	6.3	2.55e-10	9.59346	-22.09	5.28e-07	-14.45	1.01e-09	-20.72	Below Mean	245
246	motif_db/EUKARYOTE/jolma2013.meme	EGR2_full		NHMCGCCCACGCAHH	506	16.84	326	10.85	1.55	7	3.53e-10	9.45223	-21.76	7.32e-07	-14.13	1.39e-09	-20.39	Below Mean	246
247	motif_db/JASPAR/JASPAR2022_CORE_vertebrates_non-redundant_v2.meme	MA1516.1	KLF3	GRCCRCGCCCH	81	2.7	20	0.67	3.9	13	3.97e-10	9.40121	-21.65	8.22e-07	-14.01	1.56e-09	-20.28	Below Mean	247
248	motif_db/JASPAR/JASPAR2022_CORE_vertebrates_non-redundant_v2.meme	MA1573.2	Thap11	ACTACAABTCCCAG	60	2	10	0.33	5.55	13	4.48e-10	9.34872	-21.53	9.28e-07	-13.89	1.75e-09	-20.16	Below Mean	248
249	motif_db/JASPAR/JASPAR2022_CORE_vertebrates_non-redundant_v2.meme	MA0765.3	ETV5	ACCGGAAGTR	1738	57.86	1388	46.21	1.25	0.85	4.53e-10	9.3439	-21.51	9.38e-07	-13.88	1.76e-09	-20.16	Below Mean	249
250	motif_db/EUKARYOTE/jolma2013.meme	RUNX2_DBD_3		WAACCGCAA	784	26.1	557	18.54	1.41	7.4	5.12e-10	9.29073	-21.39	1.06e-06	-13.76	1.98e-09	-20.04	Below Mean	250
251	motif_db/JASPAR/JASPAR2022_CORE_vertebrates_non-redundant_v2.meme	MA0162.4	EGR1	VCMCGCCCACGCVS	294	9.79	163	5.43	1.8	11	6.22e-10	9.20621	-21.2	1.29e-06	-13.56	2.4e-09	-19.85	Below Mean	251
252	motif_db/JASPAR/JASPAR2022_CORE_vertebrates_non-redundant_v2.meme	MA1644.1	NFYC	RDCCAATCASN	110	3.66	37	1.23	2.92	13	7.76e-10	9.11014	-20.98	1.61e-06	-13.34	2.98e-09	-19.63	Below Mean	252
253	motif_db/JASPAR/JASPAR2022_CORE_vertebrates_non-redundant_v2.meme	MA0492.1	JUND	DDDRATGABGTCATN	255	8.49	136	4.53	1.87	7	1.2e-09	8.92082	-20.54	2.47e-06	-12.91	4.58e-09	-19.2	Below Mean	253
254	motif_db/EUKARYOTE/jolma2013.meme	ARNTL_DBD		GTCACGTGAC	698	23.24	492	16.38	1.42	1.3	2.04e-09	8.69037	-20.01	4.22e-06	-12.38	7.77e-09	-18.67	Below Mean	254
255	motif_db/JASPAR/JASPAR2022_CORE_vertebrates_non-redundant_v2.meme	MA0664.1	MLXIPL	RTCACGTGAT	881	29.33	648	21.57	1.36	5.3	2.34e-09	8.63078	-19.87	4.85e-06	-12.24	8.89e-09	-18.54	Below Mean	255
256	motif_db/EUKARYOTE/jolma2013.meme	MLXIPL_full		RTCACGTGAT	899	29.93	665	22.14	1.35	5.4	3.03e-09	8.51856	-19.61	6.27e-06	-11.98	1.15e-08	-18.28	Below Mean	256
257	motif_db/MOUSE/uniprobe_mouse.meme	UP00011_1	Irf6_primary	HDDAHCGAAACYAANNN	809	26.93	588	19.57	1.38	6.2	3.07e-09	8.51286	-19.6	6.35e-06	-11.97	1.16e-08	-18.28	Below Mean	257
258	motif_db/JASPAR/JASPAR2022_CORE_vertebrates_non-redundant_v2.meme	MA0626.1	Npas2	NSCACGTGTN	849	28.26	623	20.74	1.36	7	3.5e-09	8.45593	-19.47	7.24e-06	-11.84	1.31e-08	-18.15	Below Mean	258
259	motif_db/JASPAR/JASPAR2022_CORE_vertebrates_non-redundant_v2.meme	MA1100.2	ASCL1	VGCAGCTGCN	1075	35.79	819	27.26	1.31	7.4	3.92e-09	8.40671	-19.36	8.11e-06	-11.72	1.46e-08	-18.04	Below Mean	259
260	motif_db/EUKARYOTE/jolma2013.meme	XBP1_DBD_1		GATGACGTCATC	605	20.14	418	13.91	1.45	4.1	4.21e-09	8.37572	-19.29	8.71e-06	-11.65	1.57e-08	-17.97	Below Mean	260
261	motif_db/JASPAR/JASPAR2022_CORE_vertebrates_non-redundant_v2.meme	MA0073.1	RREB1	CCCCMAAMCAMCCMCMMMCV	72	2.4	18	0.6	3.84	11	4.58e-09	8.33913	-19.2	9.47e-06	-11.57	1.7e-08	-17.89	Below Mean	261
262	motif_db/MOUSE/uniprobe_mouse.meme	UP00056_1	Rfx4_primary	BHCCHTAGCAACSRN	217	7.22	112	3.73	1.93	8.9	4.7e-09	8.3279	-19.18	9.73e-06	-11.54	1.74e-08	-17.87	Below Mean	262
263	motif_db/EUKARYOTE/jolma2013.meme	FOXC1_DBD_1		AARTAAAYAAACA	901	29.99	670	22.3	1.34	5.3	5.19e-09	8.28483	-19.08	1.07e-05	-11.44	1.91e-08	-17.77	Below Mean	263
264	motif_db/EUKARYOTE/jolma2013.meme	FOXJ2_DBD_3		GTAAACAWAAACA	812	27.03	595	19.81	1.36	4.3	6.51e-09	8.18642	-18.85	1.35e-05	-11.21	2.39e-08	-17.55	Below Mean	264
265	motif_db/MOUSE/uniprobe_mouse.meme	UP00244_1	Tlx2_3498.2	KAATYAATTAATAAYWW	389	12.95	246	8.19	1.58	8.8	1.06e-08	7.97469	-18.36	2.2e-05	-10.72	3.89e-08	-17.06	Below Mean	265
266	motif_db/EUKARYOTE/jolma2013.meme	FOXL1_full_2		WRTAAAYAAACAW	863	28.73	642	21.37	1.34	6.6	1.11e-08	7.95468	-18.32	2.3e-05	-10.68	4.04e-08	-17.03	Below Mean	266
267	motif_db/MOUSE/uniprobe_mouse.meme	UP00262_1	Lhx1_2240.2	VGWATTAATTAAWWAHB	588	19.57	409	13.62	1.44	4.9	1.2e-08	7.92082	-18.24	2.49e-05	-10.6	4.36e-08	-16.95	Below Mean	267
268	motif_db/JASPAR/JASPAR2022_CORE_vertebrates_non-redundant_v2.meme	MA1958.1	HOXD12::ELK1	DRVCGGAAGTCGTAAAD	261	8.69	148	4.93	1.76	0.12	1.63e-08	7.78781	-17.93	3.38e-05	-10.3	5.9e-08	-16.65	Below Mean	268
269	motif_db/EUKARYOTE/jolma2013.meme	MEF2B_full		RCTAWAAATAGC	87	2.9	29	0.97	2.93	9.5	3.69e-08	7.43297	-17.12	7.64e-05	-9.48	1.33e-07	-15.83	Below Mean	269
270	motif_db/EUKARYOTE/jolma2013.meme	Mlx_DBD		RTCACGTGAY	930	30.96	708	23.57	1.31	1.6	3.74e-08	7.42713	-17.1	7.74e-05	-9.47	1.34e-07	-15.82	Below Mean	270
271	motif_db/EUKARYOTE/jolma2013.meme	NFIL3_DBD		NRTTACRTAAYN	201	6.69	106	3.53	1.89	10	3.98e-08	7.40012	-17.04	8.24e-05	-9.4	1.42e-07	-15.77	Below Mean	271
272	motif_db/JASPAR/JASPAR2022_CORE_vertebrates_non-redundant_v2.meme	MA1944.1	ETV5::DRGX	RSMGGAAGYAATTA	1746	58.12	1436	47.8	1.22	3.4	4.27e-08	7.36957	-16.97	8.84e-05	-9.33	1.52e-07	-15.7	Below Mean	272
273	motif_db/MOUSE/uniprobe_mouse.meme	UP00098_1	Rfx3_primary	HDTSHHCCHTAGCAACVVNWHWH	249	8.29	142	4.73	1.75	7.9	4.47e-08	7.34969	-16.92	9.24e-05	-9.29	1.58e-07	-15.66	Below Mean	273
274	motif_db/JASPAR/JASPAR2022_CORE_vertebrates_non-redundant_v2.meme	MA0041.2	FOXD3	WAWGHAAATAAACARY	1393	46.37	1119	37.25	1.24	4.7	4.68e-08	7.32975	-16.88	9.69e-05	-9.24	1.65e-07	-15.61	Below Mean	274
275	motif_db/JASPAR/JASPAR2022_CORE_vertebrates_non-redundant_v2.meme	MA0502.2	NFYB	CYCATTGGCCVV	120	3.99	50	1.66	2.37	12	4.7e-08	7.3279	-16.87	9.73e-05	-9.24	1.65e-07	-15.61	Below Mean	275
276	motif_db/JASPAR/JASPAR2022_CORE_vertebrates_non-redundant_v2.meme	MA1945.1	ETV5::FIGLA	RGCGGAARCAGGTGG	168	5.59	83	2.76	2.01	9.5	5.29e-08	7.27654	-16.75	0.00011	-9.12	1.86e-07	-15.5	Below Mean	276
277	motif_db/EUKARYOTE/jolma2013.meme	POU5F1P1_DBD_2		ATGMATATKCAW	319	10.62	197	6.56	1.62	8.9	5.78e-08	7.23807	-16.67	0.00012	-9.03	2.02e-07	-15.41	Below Mean	277
278	motif_db/JASPAR/JASPAR2022_CORE_vertebrates_non-redundant_v2.meme	MA1710.1	ZNF257	VDGAGGCRAGRG	958	31.89	737	24.53	1.3	6.1	7.23e-08	7.14086	-16.44	0.00015	-8.81	2.52e-07	-15.19	Below Mean	278
279	motif_db/JASPAR/JASPAR2022_CORE_vertebrates_non-redundant_v2.meme	MA0603.1	Arntl	NGTCACGTGH	1002	33.36	777	25.87	1.29	6.5	8.73e-08	7.05899	-16.25	0.000181	-8.62	3.03e-07	-15.01	Below Mean	279
280	motif_db/JASPAR/JASPAR2022_CORE_vertebrates_non-redundant_v2.meme	MA0600.2	RFX2	SGTTGCCATGGYAACS	71	2.36	21	0.7	3.27	7	9.07e-08	7.04239	-16.22	0.000188	-8.58	3.14e-07	-14.98	Below Mean	280
281	motif_db/MOUSE/uniprobe_mouse.meme	UP00071_1	Sox21_primary	HHHWATTATAATWDDD	357	11.88	229	7.62	1.56	8.8	9.35e-08	7.02919	-16.19	0.000194	-8.55	3.22e-07	-14.95	Below Mean	281
282	motif_db/JASPAR/JASPAR2022_CORE_vertebrates_non-redundant_v2.meme	MA0522.3	TCF3	NVCACCTGCNN	1008	33.56	783	26.07	1.29	7.7	9.65e-08	7.01547	-16.15	0.0002	-8.52	3.31e-07	-14.92	Below Mean	282
283	motif_db/JASPAR/JASPAR2022_CORE_vertebrates_non-redundant_v2.meme	MA1618.1	Ptf1a	NNACAGATGTTNN	104	3.46	41	1.36	2.5	12	9.79e-08	7.00922	-16.14	0.000203	-8.5	3.35e-07	-14.91	Below Mean	283
284	motif_db/EUKARYOTE/jolma2013.meme	FOXB1_DBD_2		WATGTAAATATTGACAYW	696	23.17	513	17.08	1.36	0.14	1.21e-07	6.91721	-15.93	0.00025	-8.3	4.11e-07	-14.71	Below Mean	284
285	motif_db/EUKARYOTE/jolma2013.meme	GMEB2_DBD_4		TTACGTAA	151	5.03	73	2.43	2.05	11	1.21e-07	6.91721	-15.92	0.000251	-8.29	4.11e-07	-14.71	Below Mean	285
286	motif_db/JASPAR/JASPAR2022_CORE_vertebrates_non-redundant_v2.meme	MA0862.1	GMEB2	TTACGTAA	151	5.03	73	2.43	2.05	11	1.21e-07	6.91721	-15.92	0.000251	-8.29	4.11e-07	-14.71	Below Mean	286
287	motif_db/MOUSE/uniprobe_mouse.meme	UP00094_2	Zfp128_secondary	NGTATAYDTATAMN	719	23.93	533	17.74	1.35	7.3	1.25e-07	6.90309	-15.9	0.000258	-8.26	4.21e-07	-14.68	Below Mean	287
288	motif_db/JASPAR/JASPAR2022_CORE_vertebrates_non-redundant_v2.meme	MA0732.1	EGR3	HHMCGCCCACGCAHH	1045	34.79	818	27.23	1.28	0.12	1.34e-07	6.8729	-15.83	0.000277	-8.19	4.5e-07	-14.61	Below Mean	288
289	motif_db/EUKARYOTE/jolma2013.meme	RFX3_DBD_1		BGTTRCCATGGYAACS	70	2.33	21	0.7	3.23	11	1.4e-07	6.85387	-15.78	0.000291	-8.14	4.7e-07	-14.57	Below Mean	289
290	motif_db/JASPAR/JASPAR2022_CORE_vertebrates_non-redundant_v2.meme	MA0638.1	CREB3	VTGCCACGTCAYCR	159	5.29	79	2.63	2	9.9	1.42e-07	6.84771	-15.77	0.000294	-8.13	4.75e-07	-14.56	Below Mean	290
291	motif_db/JASPAR/JASPAR2022_CORE_vertebrates_non-redundant_v2.meme	MA0478.1	FOSL2	KRRTGASTCAB	110	3.66	46	1.53	2.36	12	1.82e-07	6.73993	-15.52	0.000377	-7.88	6.06e-07	-14.32	Below Mean	291
292	motif_db/JASPAR/JASPAR2022_CORE_vertebrates_non-redundant_v2.meme	MA1633.2	BACH1	ATGACTCAT	119	3.96	52	1.73	2.26	12	1.86e-07	6.73049	-15.5	0.000386	-7.86	6.18e-07	-14.3	Below Mean	292
293	motif_db/EUKARYOTE/jolma2013.meme	CREB3_full_2		VTGCCACGTCAYCR	159	5.29	80	2.66	1.98	10	2.14e-07	6.66959	-15.36	0.000444	-7.72	7.09e-07	-14.16	Below Mean	293
294	motif_db/EUKARYOTE/jolma2013.meme	MLX_full		RTCACGTGAT	968	32.22	754	25.1	1.28	2.7	2.24e-07	6.64975	-15.31	0.000463	-7.68	7.37e-07	-14.12	Below Mean	294
295	motif_db/JASPAR/JASPAR2022_CORE_vertebrates_non-redundant_v2.meme	MA0489.2	Jun	NVTGACTCATNN	67	2.23	20	0.67	3.24	13	2.39e-07	6.6216	-15.25	0.000496	-7.61	7.86e-07	-14.06	Below Mean	295
296	motif_db/EUKARYOTE/jolma2013.meme	RFX5_DBD_2		SGTTRCCATRGCAACS	72	2.4	23	0.77	3.04	9	2.66e-07	6.57512	-15.14	0.000551	-7.5	8.68e-07	-13.96	Below Mean	296
297	motif_db/EUKARYOTE/jolma2013.meme	RFX5_DBD_3		SGTTRCCATRGCAACS	72	2.4	23	0.77	3.04	9	2.66e-07	6.57512	-15.14	0.000551	-7.5	8.68e-07	-13.96	Below Mean	297
298	motif_db/EUKARYOTE/jolma2013.meme	RFX4_DBD_1		NGTWRCCATGGYWACS	187	6.23	101	3.36	1.84	8	2.77e-07	6.55752	-15.1	0.000574	-7.46	9.01e-07	-13.92	Below Mean	298
299	motif_db/JASPAR/JASPAR2022_CORE_vertebrates_non-redundant_v2.meme	MA0510.2	RFX5	SGTTGCCATGGYAACV	61	2.03	17	0.57	3.44	9.2	3.13e-07	6.50446	-14.98	0.000649	-7.34	1.01e-06	-13.8	Below Mean	299
300	motif_db/EUKARYOTE/jolma2013.meme	RFX2_DBD_1		SGTTGCCATGGYAACS	73	2.43	24	0.8	2.96	7.7	3.59e-07	6.44491	-14.84	0.000742	-7.21	1.16e-06	-13.67	Below Mean	300
301	motif_db/JASPAR/JASPAR2022_CORE_vertebrates_non-redundant_v2.meme	MA1934.1	ERF::FIGLA	RCCGGAARCASCTGBN	175	5.83	93	3.1	1.87	7.5	3.74e-07	6.42713	-14.8	0.000775	-7.16	1.2e-06	-13.63	Below Mean	301
302	motif_db/JASPAR/JASPAR2022_CORE_vertebrates_non-redundant_v2.meme	MA1135.1	FOSB::JUNB	KRTGASTCAT	154	5.13	78	2.6	1.96	11	4.04e-07	6.39362	-14.72	0.000837	-7.09	1.3e-06	-13.56	Below Mean	302
303	motif_db/MOUSE/uniprobe_mouse.meme	UP00084_2	Gmeb1_secondary	KGRBCRACGTYGTYHW	131	4.36	62	2.06	2.1	11	4.45e-07	6.35164	-14.62	0.000922	-6.99	1.42e-06	-13.46	Below Mean	303
304	motif_db/JASPAR/JASPAR2022_CORE_vertebrates_non-redundant_v2.meme	MA0835.2	BATF3	DATGACTCATH	177	5.89	95	3.16	1.85	11	4.53e-07	6.3439	-14.61	0.000938	-6.97	1.44e-06	-13.45	Below Mean	304
305	motif_db/MOUSE/uniprobe_mouse.meme	UP00025_1	Foxk1_primary	NRAATGTAAACAAAVNB	1231	40.98	994	33.09	1.24	2.7	4.78e-07	6.32057	-14.55	0.00099	-6.92	1.52e-06	-13.4	Below Mean	305
306	motif_db/JASPAR/JASPAR2022_CORE_vertebrates_non-redundant_v2.meme	MA1128.1	FOSL1::JUN	NKATGACTCATNN	202	6.72	114	3.79	1.77	11	5.17e-07	6.28651	-14.48	0.00107	-6.84	1.64e-06	-13.32	Below Mean	306
307	motif_db/JASPAR/JASPAR2022_CORE_vertebrates_non-redundant_v2.meme	MA0490.2	JUNB	NNATGACTCATNN	160	5.33	83	2.76	1.92	11	5.3e-07	6.27572	-14.45	0.0011	-6.82	1.67e-06	-13.3	Below Mean	307
308	motif_db/JASPAR/JASPAR2022_CORE_vertebrates_non-redundant_v2.meme	MA1099.2	HES1	GGCRCGTGBC	1022	34.02	809	26.93	1.26	6.6	5.71e-07	6.24336	-14.38	0.00118	-6.74	1.8e-06	-13.23	Below Mean	308
309	motif_db/JASPAR/JASPAR2022_CORE_vertebrates_non-redundant_v2.meme	MA0681.2	PHOX2B	WWTAATCAAATTAWWW	811	27	623	20.74	1.3	4	5.89e-07	6.22988	-14.34	0.00122	-6.71	1.85e-06	-13.2	Below Mean	309
310	motif_db/JASPAR/JASPAR2022_CORE_vertebrates_non-redundant_v2.meme	MA1648.1	TCF12	NNCACCTGCNN	1272	42.34	1033	34.39	1.23	7.3	6.02e-07	6.2204	-14.32	0.00125	-6.69	1.88e-06	-13.18	Below Mean	310
311	motif_db/JASPAR/JASPAR2022_CORE_vertebrates_non-redundant_v2.meme	MA1144.1	FOSL2::JUND	KATGACTCAT	163	5.43	86	2.86	1.89	11	7.22e-07	6.14146	-14.14	0.0015	-6.51	2.25e-06	-13	Below Mean	311
312	motif_db/MOUSE/uniprobe_mouse.meme	UP00043_2	Bcl6b_secondary	HNNBCCGCCCCWNMNV	396	13.18	270	8.99	1.46	9.3	7.97e-07	6.09854	-14.04	0.00165	-6.41	2.47e-06	-12.91	Below Mean	312
313	motif_db/EUKARYOTE/jolma2013.meme	Jdp2_DBD_1		ATGACTCAT	123	4.09	58	1.93	2.1	8.3	8.88e-07	6.05159	-13.93	0.00184	-6.3	2.75e-06	-12.81	Below Mean	313
314	motif_db/MOUSE/uniprobe_mouse.meme	UP00118_1	Pou4f3_2791.1	HVTTATTAATKADKYC	193	6.42	109	3.63	1.76	8.6	9.37e-07	6.02826	-13.88	0.00194	-6.24	2.89e-06	-12.75	Below Mean	314
315	motif_db/EUKARYOTE/jolma2013.meme	RFX5_DBD_1		SGTTGCCATGGYAACV	62	2.06	19	0.63	3.15	9.3	9.79e-07	6.00922	-13.84	0.00203	-6.2	3.01e-06	-12.71	Below Mean	315
316	motif_db/MOUSE/uniprobe_mouse.meme	UP00097_2	Mtf1_secondary	ANATAWGAAAWADV	734	24.43	560	18.64	1.31	7.8	1.09e-06	5.96257	-13.73	0.00226	-6.09	3.35e-06	-12.61	Below Mean	316
317	motif_db/EUKARYOTE/jolma2013.meme	POU2F1_DBD_2		HATGMATATKCAWA	891	29.66	698	23.24	1.28	6.1	1.11e-06	5.95468	-13.71	0.00229	-6.08	3.38e-06	-12.6	Below Mean	317
318	motif_db/JASPAR/JASPAR2022_CORE_vertebrates_non-redundant_v2.meme	MA1962.1	POU2F1::SOX2	MATTTRCATMACAATRG	128	4.26	62	2.06	2.05	7.7	1.12e-06	5.95078	-13.7	0.00232	-6.07	3.41e-06	-12.59	Below Mean	318
319	motif_db/EUKARYOTE/jolma2013.meme	Egr1_mouse_DBD_mutant_DBD		HHMCGCCCMCTCAMWH	94	3.13	39	1.3	2.38	10	1.17e-06	5.93181	-13.66	0.00242	-6.02	3.55e-06	-12.55	Below Mean	319
320	motif_db/JASPAR/JASPAR2022_CORE_vertebrates_non-redundant_v2.meme	MA1709.1	ZIM3	RVMAACAGAAACCYM	323	10.75	212	7.06	1.52	8.5	1.18e-06	5.92812	-13.65	0.00244	-6.01	3.57e-06	-12.54	Below Mean	320
321	motif_db/JASPAR/JASPAR2022_CORE_vertebrates_non-redundant_v2.meme	MA0616.2	HES2	GGCACGTGYC	1154	38.42	933	31.06	1.24	4.4	1.18e-06	5.92812	-13.65	0.00245	-6.01	3.57e-06	-12.54	Below Mean	321
322	motif_db/EUKARYOTE/jolma2013.meme	FOXC2_DBD_1		DGTMAATATTKACW	1342	44.67	1103	36.72	1.22	3.2	1.26e-06	5.89963	-13.58	0.00262	-5.95	3.8e-06	-12.48	Below Mean	322
323	motif_db/JASPAR/JASPAR2022_CORE_vertebrates_non-redundant_v2.meme	MA1522.1	MAZ	BBCCCCTCCCY	777	25.87	599	19.94	1.3	6.6	1.33e-06	5.87615	-13.53	0.00275	-5.9	3.98e-06	-12.43	Below Mean	323
324	motif_db/EUKARYOTE/jolma2013.meme	ERG_full_2		ACCGGAWATCCGGT	480	15.98	343	11.42	1.4	0.091	1.39e-06	5.85699	-13.49	0.00287	-5.85	4.15e-06	-12.39	Below Mean	324
325	motif_db/JASPAR/JASPAR2022_CORE_vertebrates_non-redundant_v2.meme	MA1109.1	NEUROD1	NRACAGATGGYNN	151	5.03	79	2.63	1.9	11	1.4e-06	5.85387	-13.48	0.0029	-5.84	4.18e-06	-12.39	Below Mean	325
326	motif_db/EUKARYOTE/jolma2013.meme	EGR3_DBD		HHMCGCCCACGCAHH	817	27.2	636	21.17	1.28	2.4	1.73e-06	5.76195	-13.27	0.00357	-5.63	5.12e-06	-12.18	Below Mean	326
327	motif_db/EUKARYOTE/jolma2013.meme	POU2F3_DBD_2		ATGMATATKCAW	883	29.39	695	23.14	1.27	6.7	1.88e-06	5.72584	-13.18	0.00389	-5.55	5.55e-06	-12.1	Below Mean	327
328	motif_db/EUKARYOTE/jolma2013.meme	EMX2_DBD_2		TAATTARYTAATKA	566	18.84	418	13.91	1.35	6.9	1.88e-06	5.72584	-13.18	0.00389	-5.55	5.55e-06	-12.1	Below Mean	328
329	motif_db/JASPAR/JASPAR2022_CORE_vertebrates_non-redundant_v2.meme	MA0821.2	HES5	GRCACGTGYC	1011	33.66	809	26.93	1.25	6.4	1.9e-06	5.72125	-13.17	0.00393	-5.54	5.59e-06	-12.09	Below Mean	329
330	motif_db/JASPAR/JASPAR2022_CORE_vertebrates_non-redundant_v2.meme	MA1939.1	ERF::SREBF2	NSCGGAARTCACGTGAT	287	9.55	185	6.16	1.55	3	1.95e-06	5.70997	-13.15	0.00403	-5.51	5.72e-06	-12.07	Below Mean	330
331	motif_db/JASPAR/JASPAR2022_CORE_vertebrates_non-redundant_v2.meme	MA1596.1	ZNF460	GCCTCMGCCTCCCRAG	259	8.62	163	5.43	1.59	7.6	2.14e-06	5.66959	-13.05	0.00443	-5.42	6.27e-06	-11.98	Below Mean	331
332	motif_db/JASPAR/JASPAR2022_CORE_vertebrates_non-redundant_v2.meme	MA1941.1	ETV2::FIGLA	RSCGGAARCAGSTGBN	83	2.76	33	1.1	2.47	12	2.17e-06	5.66354	-13.04	0.00449	-5.41	6.33e-06	-11.97	Below Mean	332
333	motif_db/JASPAR/JASPAR2022_CORE_vertebrates_non-redundant_v2.meme	MA0099.3	FOS::JUN	ATGAGTCAYM	167	5.56	92	3.06	1.81	11	2.18e-06	5.66154	-13.04	0.00451	-5.4	6.34e-06	-11.97	Below Mean	333
334	motif_db/JASPAR/JASPAR2022_CORE_vertebrates_non-redundant_v2.meme	MA1607.1	Foxl2	DDWATGTAAACANN	1323	44.04	1092	36.35	1.21	5.3	2.4e-06	5.61979	-12.94	0.00497	-5.3	6.96e-06	-11.88	Below Mean	334
335	motif_db/JASPAR/JASPAR2022_CORE_vertebrates_non-redundant_v2.meme	MA1989.1	Bcl11B	NNAAACCACAARNN	1229	40.91	1008	33.56	1.22	6.5	2.7e-06	5.56864	-12.82	0.00558	-5.19	7.8e-06	-11.76	Below Mean	335
336	motif_db/JASPAR/JASPAR2022_CORE_vertebrates_non-redundant_v2.meme	MA1138.1	FOSL2::JUNB	KRTGASTCAT	174	5.79	98	3.26	1.77	11	2.82e-06	5.54975	-12.78	0.00584	-5.14	8.12e-06	-11.72	Below Mean	336
337	motif_db/MOUSE/uniprobe_mouse.meme	UP00002_2	Sp4_secondary	BWWAGGCGTGKCYND	577	19.21	430	14.31	1.34	8.1	2.85e-06	5.54516	-12.77	0.0059	-5.13	8.2e-06	-11.71	Below Mean	337
338	motif_db/JASPAR/JASPAR2022_CORE_vertebrates_non-redundant_v2.meme	MA1119.1	SIX2	NNCTGAAACCTGATMY	1265	42.11	1042	34.69	1.21	5	3.14e-06	5.50307	-12.67	0.0065	-5.04	8.98e-06	-11.62	Below Mean	338
339	motif_db/EUKARYOTE/jolma2013.meme	Rfx2_DBD_1		SGTTRCCATGGYAACS	66	2.2	23	0.77	2.79	10	3.14e-06	5.50307	-12.67	0.00651	-5.04	8.98e-06	-11.62	Below Mean	339
340	motif_db/JASPAR/JASPAR2022_CORE_vertebrates_non-redundant_v2.meme	MA1988.1	Atf3	NRTGACTCABN	432	14.38	307	10.22	1.41	8.7	3.22e-06	5.49214	-12.65	0.00666	-5.01	9.17e-06	-11.6	Below Mean	340
341	motif_db/EUKARYOTE/jolma2013.meme	YY2_full_1		NCCGCCATNTY	229	7.62	141	4.69	1.62	10	3.39e-06	5.4698	-12.6	0.00701	-4.96	9.62e-06	-11.55	Below Mean	341
342	motif_db/JASPAR/JASPAR2022_CORE_vertebrates_non-redundant_v2.meme	MA0816.1	Ascl2	ARCAGCTGCY	926	30.83	738	24.57	1.25	6.1	3.42e-06	5.46597	-12.59	0.00707	-4.95	9.67e-06	-11.55	Below Mean	342
343	motif_db/JASPAR/JASPAR2022_CORE_vertebrates_non-redundant_v2.meme	MA0668.2	Neurod2	NNGRACAGATGGYNN	138	4.59	72	2.4	1.9	11	3.59e-06	5.44491	-12.54	0.00743	-4.9	1.01e-05	-11.5	Below Mean	343
344	motif_db/MOUSE/uniprobe_mouse.meme	UP00037_1	Zfp105_primary	HDYAAAHAAMAADAD	939	31.26	750	24.97	1.25	7.5	3.62e-06	5.44129	-12.53	0.0075	-4.89	1.02e-05	-11.49	Below Mean	344
345	motif_db/EUKARYOTE/jolma2013.meme	Ascl2_DBD		ARCAGCTGCY	922	30.69	735	24.47	1.25	6.2	3.66e-06	5.43652	-12.52	0.00758	-4.88	1.03e-05	-11.49	Below Mean	345
346	motif_db/JASPAR/JASPAR2022_CORE_vertebrates_non-redundant_v2.meme	MA1971.1	ZBED2	NNMMCGAAACCNNV	1037	34.52	838	27.9	1.24	6.4	3.74e-06	5.42713	-12.5	0.00775	-4.86	1.05e-05	-11.47	Below Mean	346
347	motif_db/EUKARYOTE/jolma2013.meme	FOXB1_DBD_3		WATGTAAATAT	1386	46.14	1154	38.42	1.2	4.2	3.83e-06	5.4168	-12.47	0.00792	-4.84	1.07e-05	-11.45	Below Mean	347
348	motif_db/MOUSE/uniprobe_mouse.meme	UP00263_1	Hoxb8_3780.2	HSBDGYAATTAATARW	474	15.78	345	11.48	1.37	7.6	5.01e-06	5.30016	-12.2	0.0104	-4.57	1.39e-05	-11.18	Below Mean	348
349	motif_db/JASPAR/JASPAR2022_CORE_vertebrates_non-redundant_v2.meme	MA0025.2	NFIL3	NRTTATGYAATNN	261	8.69	168	5.59	1.55	9.7	5.12e-06	5.29073	-12.18	0.0106	-4.55	1.42e-05	-11.16	Below Mean	349
350	motif_db/JASPAR/JASPAR2022_CORE_vertebrates_non-redundant_v2.meme	MA0846.1	FOXC2	WAWGTAAACAWW	1355	45.11	1129	37.58	1.2	4.9	5.25e-06	5.27984	-12.16	0.0109	-4.52	1.45e-05	-11.14	Below Mean	350
351	motif_db/JASPAR/JASPAR2022_CORE_vertebrates_non-redundant_v2.meme	MA1642.1	NEUROG2	NNVACAGATGGNN	182	6.06	106	3.53	1.71	11	5.27e-06	5.27819	-12.15	0.0109	-4.52	1.45e-05	-11.14	Below Mean	351
352	motif_db/JASPAR/JASPAR2022_CORE_vertebrates_non-redundant_v2.meme	MA1134.1	FOS::JUNB	KATGASTCATHN	170	5.66	97	3.23	1.74	10	5.51e-06	5.25885	-12.11	0.0114	-4.47	1.52e-05	-11.1	Below Mean	352
353	motif_db/MOUSE/uniprobe_mouse.meme	UP00029_1	Tbp_primary	NYHWTWTATAWAWHTN	640	21.3	489	16.28	1.31	6.3	5.55e-06	5.25571	-12.1	0.0115	-4.47	1.52e-05	-11.09	Below Mean	353
354	motif_db/JASPAR/JASPAR2022_CORE_vertebrates_non-redundant_v2.meme	MA0632.2	TCFL5	KCACGCGCMC	846	28.16	671	22.34	1.26	7.2	5.77e-06	5.23882	-12.06	0.0119	-4.43	1.58e-05	-11.06	Below Mean	354
355	motif_db/JASPAR/JASPAR2022_CORE_vertebrates_non-redundant_v2.meme	MA1141.1	FOS::JUND	NKATGAGTCATNN	192	6.39	114	3.79	1.68	10	5.79e-06	5.23732	-12.06	0.012	-4.42	1.58e-05	-11.06	Below Mean	355
356	motif_db/MOUSE/uniprobe_mouse.meme	UP00036_1	Myf6_primary	VVRSAACAGBTGTYHG	1314	43.74	1093	36.38	1.2	6	6.04e-06	5.21896	-12.02	0.0125	-4.38	1.64e-05	-11.02	Below Mean	356
357	motif_db/MOUSE/uniprobe_mouse.meme	UP00046_2	Tcfe2a_secondary	NRRKSCAGATGKYHBSR	277	9.22	182	6.06	1.52	9.7	6.69e-06	5.17457	-11.91	0.0139	-4.28	1.82e-05	-10.92	Below Mean	357
358	motif_db/JASPAR/JASPAR2022_CORE_vertebrates_non-redundant_v2.meme	MA0476.1	FOS	DVTGASTCATB	72	2.4	28	0.93	2.52	13	6.95e-06	5.15802	-11.88	0.0144	-4.24	1.88e-05	-10.88	Below Mean	358
359	motif_db/MOUSE/uniprobe_mouse.meme	UP00248_1	Pax7_3783.1	MSHNYTAATTARBHVDN	613	20.41	468	15.58	1.31	7.1	8.12e-06	5.09044	-11.72	0.0168	-4.09	2.19e-05	-10.73	Below Mean	359
360	motif_db/EUKARYOTE/jolma2013.meme	FOXC2_DBD_2		RTAAAYAAACA	844	28.1	672	22.37	1.26	6.3	8.16e-06	5.08831	-11.72	0.0169	-4.08	2.2e-05	-10.73	Below Mean	360
361	motif_db/JASPAR/JASPAR2022_CORE_vertebrates_non-redundant_v2.meme	MA0048.2	NHLH1	CGCAGCTGCK	1634	54.39	1390	46.27	1.18	2.2	8.55e-06	5.06803	-11.67	0.0177	-4.03	2.29e-05	-10.68	Below Mean	361
362	motif_db/EUKARYOTE/jolma2013.meme	GMEB2_DBD_2		WACGTAACCACGTA	241	8.02	154	5.13	1.56	1.9	8.58e-06	5.06651	-11.67	0.0178	-4.03	2.29e-05	-10.68	Below Mean	362
363	motif_db/JASPAR/JASPAR2022_CORE_vertebrates_non-redundant_v2.meme	MA1933.1	ELK1::SREBF2	DCCGGAAGTSRCGTGA	1305	43.44	1089	36.25	1.2	0.59	9.09e-06	5.04144	-11.61	0.0188	-3.97	2.43e-05	-10.63	Below Mean	363
364	motif_db/JASPAR/JASPAR2022_CORE_vertebrates_non-redundant_v2.meme	MA1930.1	CTCF	CTGCAGTKCCNVCHNNYRGCCASYAGRKGGCRSYN	68	2.26	26	0.87	2.56	9.8	9.63e-06	5.01637	-11.55	0.0199	-3.92	2.56e-05	-10.57	Below Mean	364
365	motif_db/JASPAR/JASPAR2022_CORE_vertebrates_non-redundant_v2.meme	MA0845.1	FOXB1	WATGTAAATAT	1385	46.11	1163	38.72	1.19	4	9.82e-06	5.00789	-11.53	0.0203	-3.9	2.61e-05	-10.55	Below Mean	365
366	motif_db/MOUSE/uniprobe_mouse.meme	UP00073_1	Foxa2_primary	HWWAWGTAAAYAAANNN	1370	45.61	1150	38.28	1.19	3	1.06e-05	4.97469	-11.45	0.022	-3.82	2.82e-05	-10.48	Below Mean	366
367	motif_db/MOUSE/uniprobe_mouse.meme	UP00077_2	Srf_secondary	STWNAAAAAAAAMVNNH	550	18.31	415	13.81	1.32	8.4	1.07e-05	4.97062	-11.44	0.0222	-3.81	2.83e-05	-10.47	Below Mean	367
368	motif_db/JASPAR/JASPAR2022_CORE_vertebrates_non-redundant_v2.meme	MA1965.1	SP5	CBCCTCCCHS	552	18.38	417	13.88	1.32	10	1.1e-05	4.95861	-11.41	0.0229	-3.78	2.91e-05	-10.45	Below Mean	368
369	motif_db/JASPAR/JASPAR2022_CORE_vertebrates_non-redundant_v2.meme	MA0798.3	RFX3	CGTTRCCATGGCAACS	66	2.2	25	0.83	2.58	3.7	1.12e-05	4.95078	-11.4	0.0231	-3.77	2.93e-05	-10.44	Below Mean	369
370	motif_db/JASPAR/JASPAR2022_CORE_vertebrates_non-redundant_v2.meme	MA1130.1	FOSL2::JUN	NNRTGAGTCAYN	127	4.23	67	2.23	1.88	12	1.13e-05	4.94692	-11.39	0.0234	-3.75	2.96e-05	-10.43	Below Mean	370
371	motif_db/EUKARYOTE/jolma2013.meme	RFX2_DBD_2		CGTTGCTARGCAACS	51	1.7	16	0.53	3.06	5.5	1.18e-05	4.92812	-11.35	0.0243	-3.72	3.07e-05	-10.39	Below Mean	371
372	motif_db/EUKARYOTE/jolma2013.meme	JDP2_full_1		ATGACTCAT	147	4.89	82	2.73	1.78	9	1.21e-05	4.91721	-11.33	0.025	-3.69	3.14e-05	-10.37	Below Mean	372
373	motif_db/EUKARYOTE/jolma2013.meme	DBP_full		NRTTACGTAAYV	334	11.12	232	7.72	1.44	5.4	1.32e-05	4.87943	-11.24	0.0272	-3.6	3.42e-05	-10.28	Below Mean	373
374	motif_db/MOUSE/uniprobe_mouse.meme	UP00061_1	Foxl1_primary	DWAATRTAAACAAWVVB	1533	51.03	1302	43.34	1.18	0.26	1.33e-05	4.87615	-11.23	0.0275	-3.59	3.44e-05	-10.28	Below Mean	374
375	motif_db/JASPAR/JASPAR2022_CORE_vertebrates_non-redundant_v2.meme	MA0149.1	EWSR1-FLI1	GGAAGGAAGGAAGGAAGG	54	1.8	18	0.6	2.89	0.0094	1.4e-05	4.85387	-11.18	0.0289	-3.54	3.61e-05	-10.23	Below Mean	375
376	motif_db/EUKARYOTE/jolma2013.meme	DBP_DBD		NRTTACGTAAYM	257	8.56	169	5.63	1.52	5.9	1.44e-05	4.84164	-11.15	0.0297	-3.52	3.7e-05	-10.2	Below Mean	376
377	motif_db/JASPAR/JASPAR2022_CORE_vertebrates_non-redundant_v2.meme	MA1570.1	TFAP4	AHCATRTGDT	484	16.11	360	11.98	1.34	8.7	1.48e-05	4.82974	-11.12	0.0306	-3.49	3.8e-05	-10.18	Below Mean	377
378	motif_db/JASPAR/JASPAR2022_CORE_vertebrates_non-redundant_v2.meme	MA1638.1	HAND2	NVCAGATGNN	130	4.33	70	2.33	1.85	12	1.52e-05	4.81816	-11.09	0.0315	-3.46	3.9e-05	-10.15	Below Mean	378
379	motif_db/EUKARYOTE/jolma2013.meme	MEF2D_DBD		DCTAWAAATAGM	45	1.5	13	0.43	3.29	12	1.62e-05	4.79048	-11.03	0.0335	-3.4	4.14e-05	-10.09	Below Mean	379
380	motif_db/MOUSE/uniprobe_mouse.meme	UP00188_1	Lmx1a_2238.2	CGWWTTAATTAAWWWHY	687	22.87	538	17.91	1.28	4.9	1.63e-05	4.78781	-11.02	0.0338	-3.39	4.17e-05	-10.09	Below Mean	380
381	motif_db/MOUSE/uniprobe_mouse.meme	UP00170_1	Isl2_3430.1	MHMAAYYMATTAAKWY	68	2.26	27	0.9	2.46	13	1.71e-05	4.767	-10.97	0.0355	-3.34	4.35e-05	-10.04	Below Mean	381
382	motif_db/JASPAR/JASPAR2022_CORE_vertebrates_non-redundant_v2.meme	MA1966.1	TFAP4::ETV1	RSCGGAAGCAGSTGKN	1212	40.35	1011	33.66	1.2	4.8	1.75e-05	4.75696	-10.95	0.0363	-3.32	4.45e-05	-10.02	Below Mean	382
383	motif_db/EUKARYOTE/jolma2013.meme	EMX1_DBD_2		YAATTARYTAATKA	363	12.08	258	8.59	1.41	6.8	1.84e-05	4.73518	-10.9	0.0381	-3.27	4.65e-05	-9.98	Below Mean	383
384	motif_db/JASPAR/JASPAR2022_CORE_vertebrates_non-redundant_v2.meme	MA1940.1	ETV2::DRGX	RVCGGAAGYAATTA	1408	46.87	1191	39.65	1.18	2.5	1.86e-05	4.73049	-10.89	0.0384	-3.26	4.68e-05	-9.97	Below Mean	384
385	motif_db/EUKARYOTE/jolma2013.meme	FOXC2_DBD_3		WAWGTAAACAWW	1446	48.14	1226	40.81	1.18	4.8	1.86e-05	4.73049	-10.89	0.0386	-3.26	4.69e-05	-9.97	Below Mean	385
386	motif_db/MOUSE/uniprobe_mouse.meme	UP00061_2	Foxl1_secondary	ADATYAWAACAAMANM	217	7.22	138	4.59	1.57	11	1.95e-05	4.70997	-10.84	0.0404	-3.21	4.89e-05	-9.92	Below Mean	386
387	motif_db/EUKARYOTE/jolma2013.meme	CREB3L1_DBD_3		TGCCACGTGGCA	145	4.83	82	2.73	1.76	9.2	2.01e-05	4.6968	-10.82	0.0416	-3.18	5.02e-05	-9.9	Below Mean	387
388	motif_db/JASPAR/JASPAR2022_CORE_vertebrates_non-redundant_v2.meme	MA0733.1	EGR4	NHMCGCCCACGCAHWT	1127	37.52	935	31.13	1.21	5.3	2.01e-05	4.6968	-10.81	0.0416	-3.18	5.02e-05	-9.9	Below Mean	388
389	motif_db/MOUSE/uniprobe_mouse.meme	UP00090_2	Elf3_secondary	GBTCHAAAAAAAAMYNY	189	6.29	116	3.86	1.62	11	2.05e-05	4.68825	-10.79	0.0425	-3.16	5.11e-05	-9.88	Below Mean	389
390	motif_db/JASPAR/JASPAR2022_CORE_vertebrates_non-redundant_v2.meme	MA1132.1	JUN::JUNB	KATGACKCAT	118	3.93	62	2.06	1.89	12	2.06e-05	4.68613	-10.79	0.0426	-3.16	5.11e-05	-9.88	Below Mean	390
391	motif_db/EUKARYOTE/jolma2013.meme	RFX3_DBD_2		CGTTGCTARGCAACS	81	2.7	36	1.2	2.22	6.3	2.15e-05	4.66756	-10.75	0.0444	-3.11	5.32e-05	-9.84	Below Mean	391
392	motif_db/MOUSE/uniprobe_mouse.meme	UP00105_1	Pou3f4_3773.1	DVWTAATTAATTAANTC	209	6.96	132	4.39	1.58	8.9	2.16e-05	4.66555	-10.74	0.0446	-3.11	5.33e-05	-9.84	Below Mean	392
393	motif_db/MOUSE/uniprobe_mouse.meme	UP00252_1	Hoxc5_2630.2	CGMRTTAATTAATWANN	331	11.02	232	7.72	1.42	7.7	2.19e-05	4.65956	-10.73	0.0454	-3.09	5.4e-05	-9.83	Below Mean	393
394	motif_db/MOUSE/uniprobe_mouse.meme	UP00260_1	Hoxc6_3954.2	YRAVKTAATTAMBWRNN	115	3.83	60	2	1.9	11	2.22e-05	4.65365	-10.72	0.0459	-3.08	5.45e-05	-9.82	Below Mean	394
395	motif_db/JASPAR/JASPAR2022_CORE_vertebrates_non-redundant_v2.meme	MA0639.1	DBP	NRTTACGTAAYV	365	12.15	261	8.69	1.4	3.9	2.35e-05	4.62893	-10.66	0.0487	-3.02	5.77e-05	-9.76	Below Mean	395
396	motif_db/JASPAR/JASPAR2022_CORE_vertebrates_non-redundant_v2.meme	MA1716.1	ZNF76	NNTWCCCAYAATGCAHYGCGC	67	2.23	27	0.9	2.43	11	2.47e-05	4.6073	-10.61	0.0512	-2.97	6.05e-05	-9.71	Below Mean	396
397	motif_db/MOUSE/uniprobe_mouse.meme	UP00171_1	Msx3_3206.1	VAHAACYAATTAANHH	621	20.67	483	16.08	1.29	4.7	2.53e-05	4.59688	-10.59	0.0523	-2.95	6.15e-05	-9.7	Below Mean	397
398	motif_db/EUKARYOTE/jolma2013.meme	POU3F3_DBD_2		WTGMATAAWTWA	70	2.33	29	0.97	2.37	13	2.53e-05	4.59688	-10.58	0.0524	-2.95	6.15e-05	-9.7	Below Mean	398
399	motif_db/JASPAR/JASPAR2022_CORE_vertebrates_non-redundant_v2.meme	MA1572.1	TGIF2LY	TGACAGCTGTCA	342	11.38	242	8.06	1.41	7.8	2.54e-05	4.59517	-10.58	0.0525	-2.95	6.15e-05	-9.7	Below Mean	399
400	motif_db/JASPAR/JASPAR2022_CORE_vertebrates_non-redundant_v2.meme	MA1472.2	Bhlha15	NVACAGCTGTBN	401	13.35	292	9.72	1.37	8.2	2.54e-05	4.59517	-10.58	0.0526	-2.95	6.15e-05	-9.7	Below Mean	400
401	motif_db/EUKARYOTE/jolma2013.meme	CLOCK_DBD		AACACGTGTH	1355	45.11	1146	38.15	1.18	4.3	2.55e-05	4.59346	-10.58	0.0528	-2.94	6.16e-05	-9.7	Below Mean	401
402	motif_db/EUKARYOTE/jolma2013.meme	JDP2_DBD_1		ATGASTCAT	124	4.13	67	2.23	1.84	9.5	2.56e-05	4.59176	-10.57	0.053	-2.94	6.17e-05	-9.69	Below Mean	402
403	motif_db/EUKARYOTE/jolma2013.meme	ATF4_DBD		GKATGAYGCAATM	783	26.07	627	20.87	1.25	3	2.59e-05	4.5867	-10.56	0.0535	-2.93	6.21e-05	-9.69	Below Mean	403
404	motif_db/JASPAR/JASPAR2022_CORE_vertebrates_non-redundant_v2.meme	MA1529.1	NHLH2	GGGNCGCAGCTGCGYCCC	932	31.03	761	25.33	1.22	0.091	2.66e-05	4.57512	-10.53	0.0551	-2.9	6.38e-05	-9.66	Below Mean	404
405	motif_db/JASPAR/JASPAR2022_CORE_vertebrates_non-redundant_v2.meme	MA0471.2	E2F6	VVDGGCGGGAAVV	438	14.58	324	10.79	1.35	9.4	2.68e-05	4.57187	-10.53	0.0556	-2.89	6.42e-05	-9.65	Below Mean	405
406	motif_db/EUKARYOTE/jolma2013.meme	NHLH1_full		CGCAGCTGCK	1819	60.55	1577	52.5	1.15	2.2	3.06e-05	4.51428	-10.4	0.0632	-2.76	7.28e-05	-9.53	Below Mean	406
407	motif_db/JASPAR/JASPAR2022_CORE_vertebrates_non-redundant_v2.meme	MA1142.1	FOSL1::JUND	NRTGACTCAT	221	7.36	143	4.76	1.54	10	3.06e-05	4.51428	-10.39	0.0633	-2.76	7.28e-05	-9.53	Below Mean	407
408	motif_db/MOUSE/uniprobe_mouse.meme	UP00212_1	Lhx5_2279.1	VNAATTAATTAAAWHHY	768	25.57	615	20.47	1.25	3	3.08e-05	4.51145	-10.39	0.0638	-2.75	7.31e-05	-9.52	Below Mean	408
409	motif_db/EUKARYOTE/jolma2013.meme	Foxc1_DBD_1		GTAAAYAAACA	929	30.93	760	25.3	1.22	3.2	3.17e-05	4.49894	-10.36	0.0656	-2.72	7.5e-05	-9.5	Below Mean	409
410	motif_db/EUKARYOTE/jolma2013.meme	POU3F1_DBD_2		WTGMATAAWTHA	60	2	23	0.77	2.54	13	3.25e-05	4.48812	-10.33	0.0673	-2.7	7.66e-05	-9.48	Below Mean	410
411	motif_db/EUKARYOTE/jolma2013.meme	Egr3_DBD		HACGCCCACGCAHWH	782	26.03	628	20.91	1.24	1	3.25e-05	4.48812	-10.33	0.0673	-2.7	7.66e-05	-9.48	Below Mean	411
412	motif_db/MOUSE/uniprobe_mouse.meme	UP00224_1	Pax6_3838.3	TRAYTAATTARTKNDM	157	5.23	93	3.1	1.68	10	3.61e-05	4.44249	-10.23	0.0747	-2.59	8.48e-05	-9.38	Below Mean	412
413	motif_db/JASPAR/JASPAR2022_CORE_vertebrates_non-redundant_v2.meme	MA1651.1	ZFP42	NNNHCAARATGGCTGCCNBNN	30	1	6	0.2	4.43	15	3.68e-05	4.43415	-10.21	0.0762	-2.57	8.63e-05	-9.36	Below Mean	413
414	motif_db/MOUSE/uniprobe_mouse.meme	UP00158_1	Pou1f1_3818.1	DVNTAATTAATTAWNWC	220	7.32	143	4.76	1.53	9.1	3.75e-05	4.42597	-10.19	0.0777	-2.55	8.78e-05	-9.34	Below Mean	414
415	motif_db/EUKARYOTE/jolma2013.meme	MEOX2_DBD_2		KTAATTACSSTAATTAV	382	12.72	278	9.25	1.37	5.2	3.77e-05	4.42366	-10.19	0.078	-2.55	8.8e-05	-9.34	Below Mean	415
416	motif_db/EUKARYOTE/jolma2013.meme	FOXJ2_DBD_1		GTAAACARTAAACA	1021	33.99	846	28.16	1.21	0.14	4.2e-05	4.37675	-10.08	0.087	-2.44	9.76e-05	-9.23	Below Mean	416
417	motif_db/EUKARYOTE/jolma2013.meme	POU3F3_DBD_3		WTRAATAWKHAW	1111	36.98	928	30.89	1.2	6.3	4.2e-05	4.37675	-10.08	0.087	-2.44	9.76e-05	-9.23	Below Mean	417
418	motif_db/EUKARYOTE/jolma2013.meme	LHX2_DBD_2		YAATTAHVCTAATTR	665	22.14	526	17.51	1.26	3	4.33e-05	4.36351	-10.05	0.0897	-2.41	0.0001	-9.21	Below Mean	418
419	motif_db/MOUSE/uniprobe_mouse.meme	UP00255_1	Dbx1_3486.1	YARTWAATTAWTAAWNR	1114	37.08	931	30.99	1.2	6.1	4.35e-05	4.36151	-10.04	0.0901	-2.41	0.0001	-9.21	Below Mean	419
420	motif_db/JASPAR/JASPAR2022_CORE_vertebrates_non-redundant_v2.meme	MA0593.1	FOXP2	RWGTAAACAVR	341	11.35	244	8.12	1.4	8	4.35e-05	4.36151	-10.04	0.0901	-2.41	0.0001	-9.21	Below Mean	420
421	motif_db/JASPAR/JASPAR2022_CORE_vertebrates_non-redundant_v2.meme	MA1978.1	ZNF354A	HWAADWATAAATGRAYWAWTT	653	21.74	516	17.18	1.26	7.6	4.76e-05	4.32239	-9.95	0.0984	-2.32	0.000109	-9.12	Below Mean	421
422	motif_db/JASPAR/JASPAR2022_CORE_vertebrates_non-redundant_v2.meme	MA1108.2	MXI1	NNCACATGBN	1036	34.49	861	28.66	1.2	6.3	4.78e-05	4.32057	-9.95	0.099	-2.31	0.00011	-9.12	Below Mean	422
423	motif_db/MOUSE/uniprobe_mouse.meme	UP00166_1	Barhl1_2590.2	AAMAACCAATTARBNH	140	4.66	81	2.7	1.72	10	5.02e-05	4.2993	-9.9	0.104	-2.26	0.000115	-9.07	Below Mean	423
424	motif_db/JASPAR/JASPAR2022_CORE_vertebrates_non-redundant_v2.meme	MA1114.1	PBX3	NNNTGAGTGACAGGBNN	196	6.52	125	4.16	1.56	9.8	5.2e-05	4.284	-9.86	0.108	-2.23	0.000119	-9.04	Below Mean	424
425	motif_db/JASPAR/JASPAR2022_CORE_vertebrates_non-redundant_v2.meme	MA0509.3	RFX1	SGTTGCCATGGCAACS	57	1.9	22	0.73	2.52	1.8	5.57e-05	4.25414	-9.8	0.115	-2.16	0.000127	-8.97	Below Mean	425
426	motif_db/JASPAR/JASPAR2022_CORE_vertebrates_non-redundant_v2.meme	MA1470.1	BACH2	AAANSATGACGTCATSNTTT	72	2.4	32	1.07	2.21	0.46	6.03e-05	4.21968	-9.72	0.125	-2.08	0.000137	-8.9	Below Mean	426
427	motif_db/JASPAR/JASPAR2022_CORE_vertebrates_non-redundant_v2.meme	MA0032.2	FOXC1	WAWGTAAAYAW	1369	45.57	1169	38.91	1.17	4.4	6.14e-05	4.21183	-9.7	0.127	-2.06	0.000139	-8.88	Below Mean	427
428	motif_db/EUKARYOTE/jolma2013.meme	EGR4_DBD_1		NHMCGCCCACGCAHWT	1134	37.75	953	31.72	1.19	5.4	6.18e-05	4.20901	-9.69	0.128	-2.06	0.00014	-8.88	Below Mean	428
429	motif_db/MOUSE/uniprobe_mouse.meme	UP00129_1	Pou3f1_3819.1	DVNTAATTAATTAABTN	131	4.36	75	2.5	1.74	9.9	6.64e-05	4.17783	-9.62	0.137	-1.98	0.00015	-8.81	Below Mean	429
430	motif_db/MOUSE/uniprobe_mouse.meme	UP00054_2	Tcf7_secondary	MBKTATTANAAAHHN	257	8.56	176	5.86	1.46	9.5	7e-05	4.1549	-9.57	0.145	-1.93	0.000158	-8.75	Below Mean	430
431	motif_db/MOUSE/uniprobe_mouse.meme	UP00065_1	Zfp161_primary	KGGCGCGCGCRCHYRD	252	8.39	172	5.73	1.46	9.8	7.22e-05	4.14146	-9.54	0.149	-1.9	0.000162	-8.73	Below Mean	431
432	motif_db/EUKARYOTE/jolma2013.meme	Rfx3_DBD		SGTTGCCATGGYAACG	67	2.23	29	0.97	2.27	5.9	7.23e-05	4.14086	-9.54	0.15	-1.9	0.000162	-8.73	Below Mean	432
433	motif_db/JASPAR/JASPAR2022_CORE_vertebrates_non-redundant_v2.meme	MA1518.2	Lhx1	NNNTGCTAATTAGCANNN	970	32.29	805	26.8	1.2	4.5	7.27e-05	4.13847	-9.53	0.15	-1.89	0.000163	-8.72	Below Mean	433
434	motif_db/EUKARYOTE/jolma2013.meme	FLI1_full_2		ACCGGAAATCCGGT	396	13.18	294	9.79	1.35	0.049	7.46e-05	4.12726	-9.5	0.154	-1.87	0.000166	-8.7	Below Mean	434
435	motif_db/MOUSE/uniprobe_mouse.meme	UP00202_1	Dlx1_1741.2	NTGMRDTAATTAAY	105	3.5	56	1.86	1.86	11	7.79e-05	4.10846	-9.46	0.161	-1.82	0.000173	-8.66	Below Mean	435
436	motif_db/JASPAR/JASPAR2022_CORE_vertebrates_non-redundant_v2.meme	MA0757.1	ONECUT3	AAAAAATCRATAAH	782	26.03	636	21.17	1.23	0.65	8.19e-05	4.08672	-9.41	0.17	-1.77	0.000182	-8.61	Below Mean	436
437	motif_db/JASPAR/JASPAR2022_CORE_vertebrates_non-redundant_v2.meme	MA0472.2	EGR2	MCGCCCACGCA	1620	53.93	1406	46.8	1.15	1.8	8.79e-05	4.05601	-9.34	0.182	-1.7	0.000195	-8.54	Below Mean	437
438	motif_db/JASPAR/JASPAR2022_CORE_vertebrates_non-redundant_v2.meme	MA1963.1	SATB1	WWDCTAATAAHWW	506	16.84	391	13.02	1.29	6.7	9.05e-05	4.04335	-9.31	0.187	-1.68	0.0002	-8.52	Below Mean	438
439	motif_db/MOUSE/uniprobe_mouse.meme	UP00225_1	Hlx1_2350.1	CMATAATTAATTAYH	646	21.5	515	17.14	1.25	7.5	9.12e-05	4.04001	-9.3	0.189	-1.67	0.000201	-8.51	Below Mean	439
440	motif_db/JASPAR/JASPAR2022_CORE_vertebrates_non-redundant_v2.meme	MA1467.2	Atoh1	RVCAGATGGYN	103	3.43	55	1.83	1.86	12	9.28e-05	4.03245	-9.29	0.192	-1.65	0.000204	-8.5	Below Mean	440
441	motif_db/JASPAR/JASPAR2022_CORE_vertebrates_non-redundant_v2.meme	MA0528.2	ZNF263	VNGGGGAGGASG	968	32.22	806	26.83	1.2	7.4	9.53e-05	4.02091	-9.26	0.197	-1.62	0.000209	-8.47	Below Mean	441
442	motif_db/EUKARYOTE/jolma2013.meme	LEF1_DBD		AAAGATCAAAGGRWW	469	15.61	359	11.95	1.31	4.8	9.64e-05	4.01592	-9.25	0.2	-1.61	0.000211	-8.46	Below Mean	442
443	motif_db/EUKARYOTE/jolma2013.meme	ONECUT3_DBD		AAAAAATCRATAAH	747	24.87	606	20.17	1.23	1.8	9.7e-05	4.01323	-9.24	0.201	-1.61	0.000212	-8.46	Below Mean	443
444	motif_db/JASPAR/JASPAR2022_CORE_vertebrates_non-redundant_v2.meme	MA1571.1	TGIF2LX	TGACAGCTGTCA	279	9.29	196	6.52	1.42	7.8	9.85e-05	4.00656	-9.23	0.204	-1.59	0.000215	-8.45	Below Mean	444
445	motif_db/JASPAR/JASPAR2022_CORE_vertebrates_non-redundant_v2.meme	MA1937.1	ERF::HOXB13	VSCGGAARYNRTWAAN	184	6.13	118	3.93	1.55	10	0.000102	3.9914	-9.19	0.211	-1.56	0.000221	-8.42	Below Mean	445
446	motif_db/EUKARYOTE/jolma2013.meme	TCF3_DBD		HRCACCTGBN	728	24.23	590	19.64	1.23	8.4	0.000109	3.96257	-9.12	0.226	-1.49	0.000237	-8.35	Below Mean	446
447	motif_db/EUKARYOTE/jolma2013.meme	FOXD2_DBD_2		GTAAACA	289	9.62	205	6.82	1.41	11	0.00011	3.95861	-9.11	0.228	-1.48	0.000239	-8.34	Below Mean	447
448	motif_db/EUKARYOTE/jolma2013.meme	ZNF143_DBD		TWCCCAYAATGCAYYG	47	1.56	17	0.57	2.67	8.6	0.000122	3.91364	-9.01	0.252	-1.38	0.000263	-8.24	Below Mean	448
449	motif_db/EUKARYOTE/jolma2013.meme	POU2F2_DBD_2		HWTRMATATKCAWA	84	2.8	42	1.4	1.98	12	0.000127	3.8962	-8.97	0.263	-1.34	0.000274	-8.2	Below Mean	449
450	motif_db/JASPAR/JASPAR2022_CORE_vertebrates_non-redundant_v2.meme	MA0043.3	HLF	NNRTTATGCAACHN	422	14.05	320	10.65	1.32	6.8	0.00013	3.88606	-8.95	0.269	-1.31	0.00028	-8.18	Below Mean	450
451	motif_db/EUKARYOTE/jolma2013.meme	HLF_full		NVTTACRTAAYH	136	4.53	81	2.7	1.67	10	0.000131	3.88273	-8.94	0.27	-1.31	0.00028	-8.18	Below Mean	451
452	motif_db/MOUSE/uniprobe_mouse.meme	UP00182_1	Hoxa6_1040.1	AMGKTAATTACCHHAN	103	3.43	56	1.86	1.82	11	0.000134	3.8729	-8.92	0.278	-1.28	0.000288	-8.15	Below Mean	452
453	motif_db/MOUSE/uniprobe_mouse.meme	UP00007_1	Egr1_primary	NCCGCCCCCGCAYK	769	25.6	629	20.94	1.22	6.8	0.000138	3.86012	-8.89	0.286	-1.25	0.000295	-8.13	Below Mean	453
454	motif_db/MOUSE/uniprobe_mouse.meme	UP00238_1	Nkx6-3_3446.1	GVNWATTAATTAVTBNK	241	8.02	166	5.53	1.45	8.9	0.000141	3.85078	-8.87	0.291	-1.23	0.0003	-8.11	Below Mean	454
455	motif_db/EUKARYOTE/jolma2013.meme	FOXC1_DBD_3		WAWGTAAAYAW	1507	50.17	1308	43.54	1.15	4.1	0.00015	3.82391	-8.81	0.31	-1.17	0.000319	-8.05	Below Mean	455
456	motif_db/JASPAR/JASPAR2022_CORE_vertebrates_non-redundant_v2.meme	MA1514.1	KLF17	MMCCACGCACCCMTY	1251	41.64	1071	35.65	1.17	2.7	0.000154	3.81248	-8.78	0.32	-1.14	0.000328	-8.02	Below Mean	456
457	motif_db/EUKARYOTE/jolma2013.meme	PHOX2A_DBD		TAATYYAATTA	472	15.71	365	12.15	1.29	7.5	0.000156	3.80688	-8.76	0.324	-1.13	0.000332	-8.01	Below Mean	457
458	motif_db/JASPAR/JASPAR2022_CORE_vertebrates_non-redundant_v2.meme	MA1504.1	HOXC4	VTMATTAN	139	4.63	84	2.8	1.65	12	0.000159	3.7986	-8.75	0.329	-1.11	0.000336	-8	Below Mean	458
459	motif_db/MOUSE/uniprobe_mouse.meme	UP00063_1	Hoxa3_primary	NBGWGBTAATTARY	102	3.4	56	1.86	1.81	11	0.000175	3.75696	-8.65	0.363	-1.01	0.00037	-7.9	Below Mean	459
460	motif_db/JASPAR/JASPAR2022_CORE_vertebrates_non-redundant_v2.meme	MA1509.1	IRF6	ACCGAAACT	1524	50.73	1326	44.14	1.15	0.51	0.000176	3.75449	-8.65	0.364	-1.01	0.00037	-7.9	Below Mean	460
461	motif_db/JASPAR/JASPAR2022_CORE_vertebrates_non-redundant_v2.meme	MA1631.1	ASCL1	NNGCACCTGCYNB	1620	53.93	1416	47.14	1.14	5.5	0.000184	3.73518	-8.6	0.381	-0.97	0.000386	-7.86	Below Mean	461
462	motif_db/EUKARYOTE/jolma2013.meme	CREB3L1_full_1		TGCCACGTGGCA	848	28.23	704	23.44	1.2	0.57	0.000197	3.70553	-8.53	0.407	-0.9	0.000412	-7.79	Below Mean	462
463	motif_db/JASPAR/JASPAR2022_CORE_vertebrates_non-redundant_v2.meme	MA1928.1	BNC2	NDRTGAGTCABN	64	2.13	29	0.97	2.17	13	0.000198	3.70333	-8.53	0.411	-0.89	0.000415	-7.79	Below Mean	463
464	motif_db/EUKARYOTE/jolma2013.meme	Dbp_DBD		NRTTACGTAAYM	210	6.99	142	4.73	1.48	5.2	0.0002	3.69897	-8.51	0.415	-0.88	0.000418	-7.78	Below Mean	464
465	motif_db/MOUSE/uniprobe_mouse.meme	UP00099_1	Ascl2_primary	NKYARCAGCTGCYVHHK	1380	45.94	1194	39.75	1.16	5.6	0.000206	3.68613	-8.49	0.426	-0.85	0.000429	-7.75	Below Mean	465
466	motif_db/EUKARYOTE/jolma2013.meme	Foxg1_DBD_3		GTAAACA	306	10.19	223	7.42	1.37	10	0.000214	3.66959	-8.45	0.444	-0.81	0.000445	-7.72	Below Mean	466
467	motif_db/EUKARYOTE/jolma2013.meme	MEIS3_DBD_2		TGACAGSTGTCA	224	7.46	154	5.13	1.45	8.8	0.00022	3.65758	-8.42	0.455	-0.79	0.000456	-7.69	Below Mean	467
468	motif_db/MOUSE/uniprobe_mouse.meme	UP00078_1	Arid3a_primary	SNNHTTAATTAAAMNHN	426	14.18	327	10.89	1.3	8.6	0.000221	3.65561	-8.42	0.458	-0.78	0.000457	-7.69	Below Mean	468
469	motif_db/JASPAR/JASPAR2022_CORE_vertebrates_non-redundant_v2.meme	MA1507.1	HOXD4	VTMATTAD	140	4.66	86	2.86	1.62	12	0.000226	3.64589	-8.4	0.468	-0.76	0.000465	-7.67	Below Mean	469
470	motif_db/MOUSE/uniprobe_mouse.meme	UP00103_2	Jundm2_secondary	NDKGRTGASTCAYMNN	47	1.56	18	0.6	2.53	13	0.000226	3.64589	-8.4	0.468	-0.76	0.000465	-7.67	Below Mean	470
471	motif_db/EUKARYOTE/jolma2013.meme	ONECUT2_DBD		RAAAAATCRATAWH	270	8.99	193	6.42	1.4	6.2	0.000241	3.61798	-8.33	0.498	-0.7	0.000494	-7.61	Below Mean	471
472	motif_db/JASPAR/JASPAR2022_CORE_vertebrates_non-redundant_v2.meme	MA0088.2	ZNF143	TWCCCAYAATGCAYYG	42	1.4	15	0.5	2.69	8.3	0.000245	3.61083	-8.31	0.507	-0.68	0.000503	-7.6	Below Mean	472
473	motif_db/JASPAR/JASPAR2022_CORE_vertebrates_non-redundant_v2.meme	MA0148.4	FOXA1	WWGTAAACATNN	519	17.28	410	13.65	1.27	8.3	0.000251	3.60033	-8.29	0.521	-0.65	0.000515	-7.57	Below Mean	473
474	motif_db/MOUSE/uniprobe_mouse.meme	UP00169_1	Lmx1b_3433.2	VDWWWTTAATTAATWHB	938	31.23	789	26.26	1.19	1.7	0.000261	3.58336	-8.25	0.541	-0.61	0.000533	-7.54	Below Mean	474
475	motif_db/MOUSE/uniprobe_mouse.meme	UP00124_1	Ipf1_3815.1	VNRSTAATTAGYHCAN	133	4.43	81	2.7	1.63	10	0.000261	3.58336	-8.25	0.541	-0.61	0.000533	-7.54	Below Mean	475
476	motif_db/MOUSE/uniprobe_mouse.meme	UP00076_2	Rfxdc2_secondary	BBRCDTRGAKACSVNWH	1811	60.29	1600	53.26	1.13	4.5	0.000266	3.57512	-8.23	0.551	-0.6	0.000542	-7.52	Below Mean	476
477	motif_db/JASPAR/JASPAR2022_CORE_vertebrates_non-redundant_v2.meme	MA0676.1	Nr2e1	AAAAGTCAA	1040	34.62	883	29.39	1.18	6.7	0.000267	3.57349	-8.23	0.553	-0.59	0.000543	-7.52	Below Mean	477
478	motif_db/JASPAR/JASPAR2022_CORE_vertebrates_non-redundant_v2.meme	MA0132.2	PDX1	VYAATTAR	104	3.46	59	1.96	1.75	12	0.000293	3.53313	-8.14	0.606	-0.5	0.000592	-7.43	Below Mean	478
479	motif_db/EUKARYOTE/jolma2013.meme	PDX1_DBD_2		VYAATTAR	104	3.46	59	1.96	1.75	12	0.000293	3.53313	-8.14	0.606	-0.5	0.000592	-7.43	Below Mean	479
480	motif_db/MOUSE/uniprobe_mouse.meme	UP00154_1	Dlx3_1030.1	BMVVDATAATTACMSHH	175	5.83	115	3.83	1.52	9.1	0.000294	3.53165	-8.13	0.609	-0.5	0.000593	-7.43	Below Mean	480
481	motif_db/MOUSE/uniprobe_mouse.meme	UP00014_1	Sox17_primary	MDAAACAATTRAWHW	570	18.97	457	15.21	1.25	7.9	0.000307	3.51286	-8.09	0.634	-0.45	0.000617	-7.39	Below Mean	481
482	motif_db/MOUSE/uniprobe_mouse.meme	UP00076_1	Rfxdc2_primary	NYVCHTAGCAACSRN	344	11.45	258	8.59	1.33	8	0.00032	3.49485	-8.05	0.662	-0.41	0.000642	-7.35	Below Mean	482
483	motif_db/EUKARYOTE/jolma2013.meme	MEOX2_DBD_3		STMATCATCATTAW	205	6.82	140	4.66	1.46	5.8	0.000321	3.49349	-8.04	0.665	-0.41	0.000644	-7.35	Below Mean	483
484	motif_db/EUKARYOTE/jolma2013.meme	FOXC1_DBD_2		DGTMAATATTKACW	1338	44.54	1162	38.68	1.15	0.23	0.000351	3.45469	-7.96	0.726	-0.32	0.000702	-7.26	Below Mean	484
485	motif_db/EUKARYOTE/jolma2013.meme	RARA_full_2		ARRGGTCAHSYGAGGTCA	138	4.59	86	2.86	1.6	2.7	0.000353	3.45223	-7.95	0.731	-0.31	0.000705	-7.26	Below Mean	485
486	motif_db/EUKARYOTE/jolma2013.meme	POU1F1_DBD_1		NTYATGMATAWTTAATK	518	17.24	412	13.72	1.26	8.2	0.000366	3.43652	-7.91	0.758	-0.28	0.00073	-7.22	Below Mean	486
487	motif_db/JASPAR/JASPAR2022_CORE_vertebrates_non-redundant_v2.meme	MA0521.2	Tcf12	NNACAGCTGTNN	1061	35.32	906	30.16	1.17	5.6	0.000369	3.43297	-7.91	0.764	-0.27	0.000733	-7.22	Below Mean	487
488	motif_db/EUKARYOTE/jolma2013.meme	GSX1_DBD		NCYMATTAVN	69	2.3	34	1.13	2	12	0.000394	3.4045	-7.84	0.816	-0.2	0.000781	-7.15	Below Mean	488
489	motif_db/JASPAR/JASPAR2022_CORE_vertebrates_non-redundant_v2.meme	MA0892.1	GSX1	NCYMATTAVN	69	2.3	34	1.13	2	12	0.000394	3.4045	-7.84	0.816	-0.2	0.000781	-7.15	Below Mean	489
490	motif_db/JASPAR/JASPAR2022_CORE_vertebrates_non-redundant_v2.meme	MA1683.1	FOXA3	DWGTAAACANN	480	15.98	379	12.62	1.27	8.8	0.000403	3.39469	-7.82	0.835	-0.18	0.000797	-7.13	Below Mean	490
491	motif_db/JASPAR/JASPAR2022_CORE_vertebrates_non-redundant_v2.meme	MA0713.1	PHOX2A	TAATYYAATTA	454	15.11	356	11.85	1.27	7.5	0.000406	3.39147	-7.81	0.84	-0.17	0.0008	-7.13	Below Mean	491
492	motif_db/MOUSE/uniprobe_mouse.meme	UP00141_1	Vsx1_1728.1	CSARTTAATTAAYNAHT	391	13.02	301	10.02	1.3	6.1	0.000438	3.35853	-7.73	0.906	-0.1	0.000861	-7.06	Below Mean	492
493	motif_db/JASPAR/JASPAR2022_CORE_vertebrates_non-redundant_v2.meme	MA0655.1	JDP2	ATGACTCAT	265	8.82	192	6.39	1.38	6.3	0.000438	3.35853	-7.73	0.907	-0.1	0.000861	-7.06	Below Mean	493
494	motif_db/MOUSE/uniprobe_mouse.meme	UP00127_1	Gsh2_3990.2	ANGBTAATTAGCNNAK	862	28.7	725	24.13	1.19	4.8	0.000441	3.35556	-7.73	0.913	-0.09	0.000865	-7.05	Below Mean	494
495	motif_db/JASPAR/JASPAR2022_CORE_vertebrates_non-redundant_v2.meme	MA0663.1	MLX	RTCACGTGAT	1186	39.48	1024	34.09	1.16	0.58	0.000446	3.35067	-7.71	0.924	-0.08	0.000873	-7.04	Below Mean	495
496	motif_db/EUKARYOTE/jolma2013.meme	Foxc1_DBD_2		RTAAACA	941	31.32	798	26.56	1.18	7.3	0.000457	3.34008	-7.69	0.945	-0.06	0.000891	-7.02	Below Mean	496
497	motif_db/EUKARYOTE/jolma2013.meme	RAX_DBD		RYYAATTARH	799	26.6	668	22.24	1.2	6.9	0.000464	3.33348	-7.68	0.96	-0.04	0.000904	-7.01	Below Mean	497
498	motif_db/EUKARYOTE/jolma2013.meme	ETS1_DBD_2		ACCGGAWGYRCWTCCGGT	32	1.07	10	0.33	3	11	0.000495	3.30539	-7.61	1.03	0.03	0.000962	-6.95	Below Mean	498
499	motif_db/EUKARYOTE/jolma2013.meme	MSX1_DBD_1		SCAATTAAAWWSCAATTA	1302	43.34	1133	37.72	1.15	0.22	0.000496	3.30452	-7.61	1.03	0.03	0.000962	-6.95	Below Mean	499
500	motif_db/EUKARYOTE/jolma2013.meme	Foxj3_DBD_3		RTAAACAA	218	7.26	153	5.09	1.42	11	0.000504	3.29757	-7.59	1.04	0.04	0.000976	-6.93	Below Mean	500
501	motif_db/MOUSE/uniprobe_mouse.meme	UP00030_1	Sox11_primary	HNDARAACAAAGRANNH	774	25.77	646	21.5	1.2	6.7	0.000507	3.29499	-7.59	1.05	0.05	0.00098	-6.93	Below Mean	501
502	motif_db/MOUSE/uniprobe_mouse.meme	UP00000_2	Smad3_secondary	KHHNCCCCGCCAMYYYB	194	6.46	133	4.43	1.46	11	0.000509	3.29328	-7.58	1.05	0.05	0.000982	-6.93	Below Mean	502
503	motif_db/MOUSE/uniprobe_mouse.meme	UP00242_1	Hoxc8_3429.2	NWDDRGTAATTAHYKT	150	4.99	97	3.23	1.54	10	0.000511	3.29158	-7.58	1.06	0.06	0.000984	-6.92	Below Mean	503
504	motif_db/MOUSE/uniprobe_mouse.meme	UP00041_1	Foxj1_primary	ANHRTAAACAAANNND	872	29.03	736	24.5	1.18	7.1	0.000524	3.28067	-7.55	1.08	0.08	0.00101	-6.9	Below Mean	504
505	motif_db/JASPAR/JASPAR2022_CORE_vertebrates_non-redundant_v2.meme	MA0718.1	RAX	RYYAATTARH	791	26.33	662	22.04	1.19	6.9	0.000527	3.27819	-7.55	1.09	0.09	0.00101	-6.9	Below Mean	505
506	motif_db/EUKARYOTE/jolma2013.meme	Hoxa2_DBD		NSTAATTANH	95	3.16	54	1.8	1.75	12	0.000541	3.2668	-7.52	1.12	0.11	0.00103	-6.87	Below Mean	506
507	motif_db/EUKARYOTE/jolma2013.meme	CREB3L1_full_2		NTGCCACGTCAYCA	466	15.51	369	12.28	1.26	0.023	0.000556	3.25493	-7.5	1.15	0.14	0.00106	-6.85	Below Mean	507
508	motif_db/JASPAR/JASPAR2022_CORE_vertebrates_non-redundant_v2.meme	MA0674.1	NKX6-1	NTMATTAA	122	4.06	75	2.5	1.62	12	0.000556	3.25493	-7.49	1.15	0.14	0.00106	-6.85	Below Mean	508
509	motif_db/EUKARYOTE/jolma2013.meme	NKX6-1_full		NTMATTAA	122	4.06	75	2.5	1.62	12	0.000556	3.25493	-7.49	1.15	0.14	0.00106	-6.85	Below Mean	509
510	motif_db/EUKARYOTE/jolma2013.meme	HNF1B_full_2		NRTTAATNATTAACN	957	31.86	815	27.13	1.17	1.3	0.000565	3.24795	-7.48	1.17	0.16	0.00107	-6.84	Below Mean	510
511	motif_db/JASPAR/JASPAR2022_CORE_vertebrates_non-redundant_v2.meme	MA0047.3	FOXA2	RWGTAAACANN	487	16.21	388	12.92	1.25	8.6	0.000576	3.23958	-7.46	1.19	0.18	0.00109	-6.82	Below Mean	511
512	motif_db/EUKARYOTE/jolma2013.meme	HES5_DBD_1		YGGCACGTGCCR	399	13.28	310	10.32	1.29	1.2	0.000578	3.23807	-7.46	1.2	0.18	0.00109	-6.82	Below Mean	512
513	motif_db/JASPAR/JASPAR2022_CORE_vertebrates_non-redundant_v2.meme	MA1493.1	HES6	GGCACGTGTY	1381	45.97	1209	40.25	1.14	3.2	0.00058	3.23657	-7.45	1.2	0.18	0.00109	-6.82	Below Mean	513
514	motif_db/EUKARYOTE/jolma2013.meme	POU3F2_DBD_1		YWTGCATAAWTTA	1194	39.75	1035	34.45	1.15	5.6	0.000593	3.22695	-7.43	1.23	0.2	0.00112	-6.8	Below Mean	514
515	motif_db/JASPAR/JASPAR2022_CORE_vertebrates_non-redundant_v2.meme	MA0030.1	FOXF2	BNAASGTAAACAAD	659	21.94	543	18.08	1.21	2.9	0.000595	3.22548	-7.43	1.23	0.21	0.00112	-6.8	Below Mean	515
516	motif_db/JASPAR/JASPAR2022_CORE_vertebrates_non-redundant_v2.meme	MA0152.2	Nfatc2	NNRNAATGGAAANWNH	1768	58.85	1573	52.36	1.12	4.6	0.000627	3.20273	-7.37	1.3	0.26	0.00118	-6.74	Below Mean	516
517	motif_db/EUKARYOTE/jolma2013.meme	HOXB2_DBD		NNTMATTANN	85	2.83	47	1.56	1.79	12	0.000653	3.18509	-7.33	1.35	0.3	0.00122	-6.71	Below Mean	517
518	motif_db/JASPAR/JASPAR2022_CORE_vertebrates_non-redundant_v2.meme	MA1977.1	ZNF324	NNNWRGMAGHYAAGGATGGTT	1129	37.58	976	32.49	1.16	2.5	0.000668	3.17522	-7.31	1.38	0.32	0.00125	-6.68	Below Mean	518
519	motif_db/JASPAR/JASPAR2022_CORE_vertebrates_non-redundant_v2.meme	MA0518.1	Stat4	YTTCYRGGAARNVR	268	8.92	197	6.56	1.36	9.8	0.000679	3.16813	-7.29	1.41	0.34	0.00127	-6.67	Below Mean	519
520	motif_db/EUKARYOTE/jolma2013.meme	NR2E1_full_1		AAAAGTCAA	1001	33.32	858	28.56	1.17	6.9	0.000687	3.16304	-7.28	1.42	0.35	0.00128	-6.66	Below Mean	520
521	motif_db/MOUSE/uniprobe_mouse.meme	UP00144_1	Hoxb4_2627.1	CNNRTTAATTAATWAHY	162	5.39	108	3.6	1.5	9.7	0.000693	3.15927	-7.27	1.43	0.36	0.00129	-6.65	Below Mean	521
522	motif_db/JASPAR/JASPAR2022_CORE_vertebrates_non-redundant_v2.meme	MA1485.1	FERD3L	GCRMCAGCTGTYAC	582	19.37	475	15.81	1.22	1.4	0.000712	3.14752	-7.25	1.47	0.39	0.00132	-6.63	Below Mean	522
523	motif_db/EUKARYOTE/jolma2013.meme	MAX_DBD_1		CACGTGSHMVVCACGTG	412	13.72	323	10.75	1.27	1.4	0.000717	3.14448	-7.24	1.48	0.39	0.00133	-6.62	Below Mean	523
524	motif_db/JASPAR/JASPAR2022_CORE_vertebrates_non-redundant_v2.meme	MA0477.2	FOSL1	NNATGACTCATNN	430	14.31	339	11.28	1.27	7.2	0.000719	3.14327	-7.24	1.49	0.4	0.00133	-6.62	Below Mean	524
525	motif_db/MOUSE/uniprobe_mouse.meme	UP00052_2	Osr2_secondary	ANHTGCTACYTRMWNV	180	5.99	123	4.09	1.46	10	0.000721	3.14206	-7.23	1.49	0.4	0.00133	-6.62	Below Mean	525
526	motif_db/JASPAR/JASPAR2022_CORE_vertebrates_non-redundant_v2.meme	MA1554.1	RFX7	CGTTGCYAY	1531	50.97	1353	45.04	1.13	6.1	0.00074	3.13077	-7.21	1.53	0.43	0.00136	-6.6	Below Mean	526
527	motif_db/JASPAR/JASPAR2022_CORE_vertebrates_non-redundant_v2.meme	MA0075.3	PRRX2	CTAATTAN	71	2.36	37	1.23	1.89	13	0.000747	3.12668	-7.2	1.55	0.44	0.00137	-6.59	Below Mean	527
528	motif_db/JASPAR/JASPAR2022_CORE_vertebrates_non-redundant_v2.meme	MA0782.2	PKNOX1	NNTGAGTGACAGVNN	71	2.36	37	1.23	1.89	12	0.000747	3.12668	-7.2	1.55	0.44	0.00137	-6.59	Below Mean	528
529	motif_db/JASPAR/JASPAR2022_CORE_vertebrates_non-redundant_v2.meme	MA0091.1	TAL1::TCF3	NSAMCATCTGKT	433	14.41	342	11.38	1.27	6.7	0.000751	3.12436	-7.19	1.55	0.44	0.00138	-6.59	Below Mean	529
530	motif_db/JASPAR/JASPAR2022_CORE_vertebrates_non-redundant_v2.meme	MA0501.1	MAF::NFE2	ATGACTCAGCANWTY	18	0.6	3	0.1	4.75	15	0.000771	3.11295	-7.17	1.6	0.47	0.00141	-6.57	Below Mean	530
531	motif_db/JASPAR/JASPAR2022_CORE_vertebrates_non-redundant_v2.meme	MA1540.2	NR5A1	NNRAGTTCAAGGTCANN	1100	36.62	951	31.66	1.16	5.1	0.000772	3.11238	-7.17	1.6	0.47	0.00141	-6.57	Below Mean	531
532	motif_db/MOUSE/uniprobe_mouse.meme	UP00391_1	Hoxa3_2783.2	TBGMRBTAATTARY	79	2.63	43	1.43	1.82	12	0.000778	3.10902	-7.16	1.61	0.48	0.00142	-6.56	Below Mean	532
533	motif_db/EUKARYOTE/jolma2013.meme	Msx3_DBD_1		SCAATTAAAWWSCAATTA	779	25.93	655	21.8	1.19	1.3	0.00078	3.10791	-7.16	1.61	0.48	0.00142	-6.56	Below Mean	533
534	motif_db/JASPAR/JASPAR2022_CORE_vertebrates_non-redundant_v2.meme	MA0481.3	FOXP1	NDGTAAACANH	419	13.95	330	10.99	1.27	9.2	0.000794	3.10018	-7.14	1.64	0.5	0.00144	-6.54	Below Mean	534
535	motif_db/MOUSE/uniprobe_mouse.meme	UP00204_1	Gbx1_2883.2	NDBVACTAATTAGTGBW	410	13.65	322	10.72	1.27	6.5	0.000796	3.09909	-7.14	1.65	0.5	0.00144	-6.54	Below Mean	535
536	motif_db/MOUSE/uniprobe_mouse.meme	UP00233_1	Meox1_2310.2	RVKGTAATTASMYBAG	759	25.27	637	21.21	1.19	5.6	0.000801	3.09637	-7.13	1.66	0.51	0.00145	-6.54	Below Mean	536
537	motif_db/JASPAR/JASPAR2022_CORE_vertebrates_non-redundant_v2.meme	MA1101.2	BACH2	DWANCATGASTCATSNTWH	220	7.32	157	5.23	1.4	1.8	0.000802	3.09583	-7.13	1.66	0.51	0.00145	-6.54	Below Mean	537
538	motif_db/JASPAR/JASPAR2022_CORE_vertebrates_non-redundant_v2.meme	MA0844.1	XBP1	WDKGMCACGTCATC	515	17.14	416	13.85	1.24	4.6	0.000828	3.08197	-7.1	1.71	0.54	0.00149	-6.51	Below Mean	538
539	motif_db/JASPAR/JASPAR2022_CORE_vertebrates_non-redundant_v2.meme	MA0612.2	EMX1	BTAATTAS	76	2.53	41	1.36	1.83	12	0.000844	3.07366	-7.08	1.75	0.56	0.00152	-6.49	Below Mean	539
540	motif_db/EUKARYOTE/jolma2013.meme	HEY2_DBD		GRCACGTGCC	1567	52.16	1389	46.24	1.13	4.5	0.000855	3.06803	-7.06	1.77	0.57	0.00153	-6.48	Below Mean	540
541	motif_db/JASPAR/JASPAR2022_CORE_vertebrates_non-redundant_v2.meme	MA1606.1	Foxf1	DWRTAAACANN	1093	36.38	946	31.49	1.16	6.2	0.000861	3.065	-7.06	1.78	0.58	0.00154	-6.48	Below Mean	541
542	motif_db/MOUSE/uniprobe_mouse.meme	UP00130_1	Lhx3_3431.1	VNAATTAATTAAWWHHB	970	32.29	832	27.7	1.17	0.98	0.000868	3.06148	-7.05	1.8	0.59	0.00155	-6.47	Below Mean	542
543	motif_db/JASPAR/JASPAR2022_CORE_vertebrates_non-redundant_v2.meme	MA1724.1	Rfx6	HNCCTAGCAACHV	510	16.98	412	13.72	1.24	8.1	0.000876	3.0575	-7.04	1.81	0.6	0.00156	-6.46	Below Mean	543
544	motif_db/EUKARYOTE/jolma2013.meme	FOXD3_DBD_1		DRHWAATATTKACW	560	18.64	457	15.21	1.22	7	0.000876	3.0575	-7.04	1.81	0.6	0.00156	-6.46	Below Mean	544
545	motif_db/JASPAR/JASPAR2022_CORE_vertebrates_non-redundant_v2.meme	MA1499.1	HOXB4	RTMATTAR	136	4.53	88	2.93	1.54	12	0.00091	3.04096	-7	1.88	0.63	0.00162	-6.43	Below Mean	545
546	motif_db/JASPAR/JASPAR2022_CORE_vertebrates_non-redundant_v2.meme	MA0613.1	FOXG1	RTAAACAW	281	9.35	210	6.99	1.34	5.7	0.000918	3.03716	-6.99	1.9	0.64	0.00163	-6.42	Below Mean	546
547	motif_db/MOUSE/uniprobe_mouse.meme	UP00039_1	Foxj3_primary	NDAADGTAAACAAANNM	1537	51.17	1362	45.34	1.13	2.6	0.000936	3.02872	-6.97	1.94	0.66	0.00166	-6.4	Below Mean	547
548	motif_db/MOUSE/uniprobe_mouse.meme	UP00051_1	Sox8_primary	NDATBWATTGTTHWDWW	379	12.62	296	9.85	1.28	9.2	0.000966	3.01502	-6.94	2	0.69	0.00171	-6.37	Below Mean	548
549	motif_db/EUKARYOTE/jolma2013.meme	EVX2_DBD		VVTAATTAVB	103	3.43	62	2.06	1.65	11	0.000969	3.01368	-6.94	2.01	0.7	0.00171	-6.37	Below Mean	549
550	motif_db/JASPAR/JASPAR2022_CORE_vertebrates_non-redundant_v2.meme	MA0888.1	EVX2	VVTAATTAVB	103	3.43	62	2.06	1.65	11	0.000969	3.01368	-6.94	2.01	0.7	0.00171	-6.37	Below Mean	550
551	motif_db/EUKARYOTE/jolma2013.meme	EMX2_DBD_1		VBTAATTARB	59	1.96	29	0.97	2	13	0.000978	3.00966	-6.93	2.02	0.71	0.00172	-6.37	Below Mean	551
552	motif_db/JASPAR/JASPAR2022_CORE_vertebrates_non-redundant_v2.meme	MA0886.1	EMX2	VBTAATTARB	59	1.96	29	0.97	2	13	0.000978	3.00966	-6.93	2.02	0.71	0.00172	-6.37	Below Mean	552
553	motif_db/EUKARYOTE/jolma2013.meme	PHOX2B_full		TAATYYAATTA	954	31.76	819	27.26	1.16	3.8	0.001	3	-6.91	2.07	0.73	0.00175	-6.35	Below Mean	553
554	motif_db/MOUSE/uniprobe_mouse.meme	UP00110_1	Dlx4_3488.2	BCVCDATAATTACMSWC	128	4.26	82	2.73	1.55	10	0.00102	2.9914	-6.88	2.12	0.75	0.00179	-6.33	Below Mean	554
555	motif_db/JASPAR/JASPAR2022_CORE_vertebrates_non-redundant_v2.meme	MA0854.1	Alx1	CGMRYTAATTARTNMNY	891	29.66	761	25.33	1.17	1.8	0.00103	2.98716	-6.88	2.12	0.75	0.00179	-6.33	Below Mean	555
556	motif_db/EUKARYOTE/jolma2013.meme	FOXJ3_DBD_2		GTAAACARTAAACA	664	22.1	553	18.41	1.2	0.15	0.00105	2.97881	-6.86	2.17	0.77	0.00182	-6.31	Below Mean	556
557	motif_db/MOUSE/uniprobe_mouse.meme	UP00008_2	Six6_secondary	NDBSKATATATMCVHHT	210	6.99	150	4.99	1.4	8.8	0.00106	2.97469	-6.85	2.2	0.79	0.00184	-6.3	Below Mean	557
558	motif_db/MOUSE/uniprobe_mouse.meme	UP00064_1	Sox18_primary	YWBHATTGTTNTMWHH	898	29.89	768	25.57	1.17	6.9	0.00107	2.97062	-6.84	2.22	0.8	0.00186	-6.29	Below Mean	558
559	motif_db/EUKARYOTE/jolma2013.meme	TEF_DBD		BRTTACRTAAYM	968	32.22	833	27.73	1.16	0.64	0.00109	2.96257	-6.82	2.26	0.81	0.00189	-6.27	Below Mean	559
560	motif_db/MOUSE/uniprobe_mouse.meme	UP00128_1	Pou3f2_2824.1	SNWAATTAATTARKDND	550	18.31	450	14.98	1.22	5.1	0.0011	2.95861	-6.81	2.28	0.83	0.00191	-6.26	Below Mean	560
561	motif_db/MOUSE/uniprobe_mouse.meme	UP00266_1	Prrx1_3442.1	NKAACTAATTARYTRVT	776	25.83	656	21.84	1.18	2.6	0.00111	2.95468	-6.81	2.29	0.83	0.00191	-6.26	Below Mean	561
562	motif_db/EUKARYOTE/jolma2013.meme	ONECUT1_DBD		RAAAAATCRATAWH	267	8.89	199	6.62	1.34	5.5	0.00111	2.95468	-6.81	2.29	0.83	0.00191	-6.26	Below Mean	562
563	motif_db/JASPAR/JASPAR2022_CORE_vertebrates_non-redundant_v2.meme	MA0749.1	ZBED1	CTRTCGCGACATR	131	4.36	85	2.83	1.53	0.39	0.00119	2.92445	-6.74	2.46	0.9	0.00204	-6.19	Below Mean	563
564	motif_db/EUKARYOTE/jolma2013.meme	FOXO4_DBD_2		GTAAACA	376	12.52	295	9.82	1.27	9.7	0.0012	2.92082	-6.72	2.49	0.91	0.00206	-6.19	Below Mean	564
565	motif_db/JASPAR/JASPAR2022_CORE_vertebrates_non-redundant_v2.meme	MA0848.1	FOXO4	GTAAACA	376	12.52	295	9.82	1.27	9.7	0.0012	2.92082	-6.72	2.49	0.91	0.00206	-6.19	Below Mean	565
566	motif_db/MOUSE/uniprobe_mouse.meme	UP00209_1	Cart1_0997.1	CGMRYTAATTARTNMNY	581	19.34	479	15.95	1.21	4.6	0.00122	2.91364	-6.71	2.53	0.93	0.00209	-6.17	Below Mean	566
567	motif_db/MOUSE/uniprobe_mouse.meme	UP00168_1	Hoxd8_2644.1	TAADTAATTAATRGCTN	1130	37.62	985	32.79	1.15	3.5	0.00123	2.91009	-6.7	2.55	0.94	0.00211	-6.16	Below Mean	567
568	motif_db/EUKARYOTE/jolma2013.meme	CREB3L1_DBD_1		VTGCCACGTCAYCA	894	29.76	766	25.5	1.17	2.3	0.00124	2.90658	-6.7	2.56	0.94	0.00211	-6.16	Below Mean	568
569	motif_db/JASPAR/JASPAR2022_CORE_vertebrates_non-redundant_v2.meme	MA0496.3	MAFK	NGMTGACTCAGCMNH	369	12.28	289	9.62	1.28	8.4	0.00124	2.90658	-6.69	2.57	0.94	0.00211	-6.16	Below Mean	569
570	motif_db/EUKARYOTE/jolma2013.meme	RARA_DBD_1		AAAGGTCATKTRRGGTCA	89	2.96	52	1.73	1.7	6	0.00127	2.8962	-6.67	2.62	0.96	0.00215	-6.14	Below Mean	570
571	motif_db/EUKARYOTE/jolma2013.meme	Meis2_DBD_2		TGACAGSTGTCA	618	20.57	513	17.08	1.2	7	0.00127	2.8962	-6.67	2.62	0.96	0.00215	-6.14	Below Mean	571
572	motif_db/JASPAR/JASPAR2022_CORE_vertebrates_non-redundant_v2.meme	MA0753.2	ZNF740	CYRCCCCCCCCAC	389	12.95	307	10.22	1.27	8.1	0.00129	2.88941	-6.66	2.66	0.98	0.00218	-6.13	Below Mean	572
573	motif_db/JASPAR/JASPAR2022_CORE_vertebrates_non-redundant_v2.meme	MA0658.1	LHX6	RCTAATTARY	58	1.93	29	0.97	1.97	13	0.00133	2.87615	-6.63	2.75	1.01	0.00224	-6.1	Below Mean	573
574	motif_db/EUKARYOTE/jolma2013.meme	LHX6_full_1		RCTAATTARY	58	1.93	29	0.97	1.97	13	0.00133	2.87615	-6.63	2.75	1.01	0.00224	-6.1	Below Mean	574
575	motif_db/EUKARYOTE/jolma2013.meme	Nr2f6_DBD_2		RAGGTCAAAGGTCA	28	0.93	9	0.3	2.9	8.7	0.00134	2.8729	-6.62	2.77	1.02	0.00226	-6.09	Below Mean	575
576	motif_db/JASPAR/JASPAR2022_CORE_vertebrates_non-redundant_v2.meme	MA1947.1	ETV5::FOXO1	GTMAACAGGAWRY	766	25.5	649	21.6	1.18	7.2	0.00134	2.8729	-6.61	2.78	1.02	0.00226	-6.09	Below Mean	576
577	motif_db/EUKARYOTE/jolma2013.meme	POU3F4_DBD_2		TGCATAAWTTA	19	0.63	4	0.13	4	15	0.00134	2.8729	-6.61	2.78	1.02	0.00226	-6.09	Below Mean	577
578	motif_db/EUKARYOTE/jolma2013.meme	Gbx1_DBD		NYYAATTAVN	570	18.97	470	15.65	1.21	7.9	0.00135	2.86967	-6.61	2.79	1.03	0.00226	-6.09	Below Mean	578
579	motif_db/MOUSE/uniprobe_mouse.meme	UP00254_1	Pou2f1_3081.2	DTDHRHTAATTARKTW	45	1.5	20	0.67	2.19	14	0.00139	2.85699	-6.58	2.89	1.06	0.00233	-6.06	Below Mean	579
580	motif_db/JASPAR/JASPAR2022_CORE_vertebrates_non-redundant_v2.meme	MA1974.1	ZNF211	HWYATATACCAYRYW	234	7.79	172	5.73	1.36	6.8	0.00141	2.85078	-6.57	2.92	1.07	0.00235	-6.05	Below Mean	580
581	motif_db/EUKARYOTE/jolma2013.meme	EGR1_DBD		HMCGCCCMCGCAHW	1362	45.34	1204	40.08	1.13	2.2	0.00141	2.85078	-6.56	2.92	1.07	0.00235	-6.05	Below Mean	581
582	motif_db/MOUSE/uniprobe_mouse.meme	UP00164_1	Hoxa7_2668.2	SGMNTTAATTAATDNNC	1099	36.58	958	31.89	1.15	4.9	0.00142	2.84771	-6.56	2.94	1.08	0.00236	-6.05	Below Mean	582
583	motif_db/JASPAR/JASPAR2022_CORE_vertebrates_non-redundant_v2.meme	MA0829.2	SREBF1	DNATCACSTGATNH	608	20.24	505	16.81	1.2	5.8	0.00142	2.84771	-6.56	2.94	1.08	0.00236	-6.05	Below Mean	583
584	motif_db/JASPAR/JASPAR2022_CORE_vertebrates_non-redundant_v2.meme	MA0822.1	HES7	YGGCACGTGCCR	214	7.12	155	5.16	1.38	1.7	0.00143	2.84466	-6.55	2.96	1.09	0.00237	-6.04	Below Mean	584
585	motif_db/MOUSE/uniprobe_mouse.meme	UP00046_1	Tcfe2a_primary	NKCHVCAGGTGCRNDNW	986	32.82	853	28.4	1.16	6.3	0.00143	2.84466	-6.55	2.97	1.09	0.00237	-6.04	Below Mean	585
586	motif_db/JASPAR/JASPAR2022_CORE_vertebrates_non-redundant_v2.meme	MA0601.1	Arid3b	ATATTAATWAN	1120	37.28	978	32.56	1.15	4.3	0.00145	2.83863	-6.54	3.01	1.1	0.0024	-6.03	Below Mean	586
587	motif_db/EUKARYOTE/jolma2013.meme	Mafb_DBD_3		WNTGCTGACGTMAGCANW	1107	36.85	966	32.16	1.15	1.3	0.00148	2.82974	-6.52	3.06	1.12	0.00244	-6.01	Below Mean	587
588	motif_db/EUKARYOTE/jolma2013.meme	RARG_DBD_3		RAGGTCAHNARAGGTCA	59	1.96	30	1	1.94	7.3	0.00149	2.82681	-6.51	3.09	1.13	0.00246	-6.01	Below Mean	588
589	motif_db/JASPAR/JASPAR2022_CORE_vertebrates_non-redundant_v2.meme	MA0797.1	TGIF2	TGACAGSTGTCA	648	21.57	542	18.04	1.2	2.1	0.0015	2.82391	-6.51	3.09	1.13	0.00246	-6.01	Below Mean	589
590	motif_db/EUKARYOTE/jolma2013.meme	Rfx2_DBD_2		SGTTGCTARGCAACS	251	8.36	187	6.23	1.34	4.1	0.0015	2.82391	-6.5	3.11	1.13	0.00246	-6.01	Below Mean	590
591	motif_db/JASPAR/JASPAR2022_CORE_vertebrates_non-redundant_v2.meme	MA0142.1	Pou5f1::Sox2	CWTTGTYATGCAAAT	26	0.87	8	0.27	3	15	0.00153	2.81531	-6.48	3.17	1.15	0.00251	-5.99	Below Mean	591
592	motif_db/MOUSE/uniprobe_mouse.meme	UP00261_1	Lhx4_1719.2	DAWVCTAATTAGBTWTG	429	14.28	344	11.45	1.25	6.9	0.00153	2.81531	-6.48	3.18	1.16	0.00251	-5.99	Below Mean	592
593	motif_db/EUKARYOTE/jolma2013.meme	PHOX2B_DBD		TAATYYAATTA	919	30.59	792	26.36	1.16	5.2	0.00156	2.80688	-6.46	3.23	1.17	0.00255	-5.97	Below Mean	593
594	motif_db/EUKARYOTE/jolma2013.meme	NR2F1_DBD_3		CARAGGTCAMVNG	513	17.08	420	13.98	1.22	6.9	0.00161	2.79317	-6.43	3.33	1.2	0.00263	-5.94	Below Mean	594
595	motif_db/JASPAR/JASPAR2022_CORE_vertebrates_non-redundant_v2.meme	MA0841.1	NFE2	VATGACTCATS	180	5.99	127	4.23	1.41	2.8	0.00167	2.77728	-6.4	3.45	1.24	0.00271	-5.91	Below Mean	595
596	motif_db/EUKARYOTE/jolma2013.meme	ERG_DBD_2		ACCGGAWATCCGGT	604	20.11	503	16.74	1.2	0.14	0.00168	2.77469	-6.39	3.48	1.25	0.00273	-5.9	Below Mean	596
597	motif_db/EUKARYOTE/jolma2013.meme	TGIF2_DBD		TGACAGSTGTCA	662	22.04	557	18.54	1.19	2.4	0.00185	2.73283	-6.29	3.83	1.34	0.003	-5.81	Below Mean	597
598	motif_db/JASPAR/JASPAR2022_CORE_vertebrates_non-redundant_v2.meme	MA0847.3	FOXD2	SYTAARYAAACA	1035	34.45	902	30.03	1.15	3.3	0.00185	2.73283	-6.29	3.83	1.34	0.003	-5.81	Below Mean	598
599	motif_db/JASPAR/JASPAR2022_CORE_vertebrates_non-redundant_v2.meme	MA1938.1	ERF::NHLH1	VGCAGCTGCCGGAARYN	378	12.58	300	9.99	1.26	3.7	0.00186	2.73049	-6.29	3.85	1.35	0.00301	-5.81	Below Mean	599
600	motif_db/JASPAR/JASPAR2022_CORE_vertebrates_non-redundant_v2.meme	MA0900.2	HOXA2	STAATTAS	65	2.16	35	1.17	1.83	13	0.00189	2.72354	-6.27	3.91	1.36	0.00304	-5.79	Below Mean	600
601	motif_db/MOUSE/uniprobe_mouse.meme	UP00025_2	Foxk1_secondary	MHAAYMAYAACAHHN	65	2.16	35	1.17	1.83	13	0.00189	2.72354	-6.27	3.91	1.36	0.00304	-5.79	Below Mean	601
602	motif_db/MOUSE/uniprobe_mouse.meme	UP00189_1	Hoxa5_3415.1	AMGKTAATTAVCWHAD	204	6.79	148	4.93	1.38	9.3	0.0019	2.72125	-6.27	3.93	1.37	0.00306	-5.79	Below Mean	602
603	motif_db/JASPAR/JASPAR2022_CORE_vertebrates_non-redundant_v2.meme	MA0843.1	TEF	BRTTACRTAAYM	872	29.03	751	25	1.16	0.063	0.00193	2.71444	-6.25	3.99	1.38	0.00309	-5.78	Below Mean	603
604	motif_db/MOUSE/uniprobe_mouse.meme	UP00200_1	Nkx6-1_2825.1	GVWAATTAATTAMYBBG	263	8.75	199	6.62	1.32	7.9	0.00195	2.70997	-6.24	4.04	1.4	0.00313	-5.77	Below Mean	604
605	motif_db/JASPAR/JASPAR2022_CORE_vertebrates_non-redundant_v2.meme	MA1627.1	Wt1	YBCCTCCCCCACVB	1429	47.57	1272	42.34	1.12	5.4	0.00195	2.70997	-6.24	4.04	1.4	0.00313	-5.77	Below Mean	605
606	motif_db/MOUSE/uniprobe_mouse.meme	UP00257_1	Shox2_2641.2	SDMNYTAATTARKYVNB	705	23.47	597	19.87	1.18	4.3	0.00196	2.70774	-6.24	4.05	1.4	0.00313	-5.77	Below Mean	606
607	motif_db/EUKARYOTE/jolma2013.meme	NR4A2_full_3		TTTAAAGGTCA	179	5.96	127	4.23	1.41	9	0.00197	2.70553	-6.23	4.08	1.41	0.00314	-5.76	Below Mean	607
608	motif_db/MOUSE/uniprobe_mouse.meme	UP00113_1	Hoxc4_3491.1	CRMRTTAATTAABNAHN	199	6.62	144	4.79	1.38	8.7	0.00199	2.70115	-6.22	4.13	1.42	0.00318	-5.75	Below Mean	608
609	motif_db/MOUSE/uniprobe_mouse.meme	UP00178_1	Og2x_3719.1	CGNVYYAATTRRKHWNS	589	19.61	491	16.34	1.2	6.6	0.002	2.69897	-6.22	4.13	1.42	0.00318	-5.75	Below Mean	609
610	motif_db/MOUSE/uniprobe_mouse.meme	UP00211_1	Pou3f3_3235.2	WANDTATGCATAATDDA	1219	40.58	1075	35.79	1.13	2.7	0.002	2.69897	-6.21	4.15	1.42	0.00318	-5.75	Below Mean	610
611	motif_db/MOUSE/uniprobe_mouse.meme	UP00206_1	Hoxb7_3953.1	SBABTAATTAMTGNHR	214	7.12	157	5.23	1.36	9.2	0.00206	2.68613	-6.18	4.27	1.45	0.00327	-5.72	Below Mean	611
612	motif_db/JASPAR/JASPAR2022_CORE_vertebrates_non-redundant_v2.meme	MA1981.1	ZNF530	GMARGGMRAGGGGCRGSV	1774	59.05	1599	53.23	1.11	0.65	0.00209	2.67985	-6.17	4.33	1.47	0.00331	-5.71	Below Mean	612
613	motif_db/EUKARYOTE/jolma2013.meme	TCF4_DBD		HRCACCTGBN	793	26.4	679	22.6	1.17	7.8	0.00211	2.67572	-6.16	4.36	1.47	0.00333	-5.71	Below Mean	613
614	motif_db/JASPAR/JASPAR2022_CORE_vertebrates_non-redundant_v2.meme	MA0912.2	HOXD3	CTAATTAC	83	2.76	49	1.63	1.68	12	0.00211	2.67572	-6.16	4.38	1.48	0.00333	-5.7	Below Mean	614
615	motif_db/EUKARYOTE/jolma2013.meme	HNF1A_full		DRTTAATNATTAACN	680	22.64	575	19.14	1.18	3.1	0.00214	2.66959	-6.15	4.42	1.49	0.00336	-5.69	Below Mean	615
616	motif_db/MOUSE/uniprobe_mouse.meme	UP00073_2	Foxa2_secondary	VVWAATAACAAANSN	1585	52.76	1421	47.3	1.12	6.1	0.00219	2.65956	-6.13	4.53	1.51	0.00344	-5.67	Below Mean	616
617	motif_db/EUKARYOTE/jolma2013.meme	MEOX1_full		VSTAATTAHC	59	1.96	31	1.03	1.88	12	0.00222	2.65365	-6.11	4.6	1.53	0.00349	-5.66	Below Mean	617
618	motif_db/MOUSE/uniprobe_mouse.meme	UP00075_1	Sox15_primary	WNNDGAACAATWRRNWT	526	17.51	435	14.48	1.21	8.2	0.00229	2.64016	-6.08	4.75	1.56	0.0036	-5.63	Below Mean	618
619	motif_db/JASPAR/JASPAR2022_CORE_vertebrates_non-redundant_v2.meme	MA0851.1	Foxj3	NDAADGTAAACAAANNM	1369	45.57	1218	40.55	1.12	2.1	0.0023	2.63827	-6.08	4.76	1.56	0.0036	-5.63	Below Mean	619
620	motif_db/EUKARYOTE/jolma2013.meme	PROP1_full		TAATYHAATTA	368	12.25	293	9.75	1.26	8.8	0.00237	2.62525	-6.04	4.91	1.59	0.0037	-5.6	Below Mean	620
621	motif_db/MOUSE/uniprobe_mouse.meme	UP00038_2	Spdef_secondary	DWNNACATCCTAKWAR	33	1.1	13	0.43	2.43	13	0.00238	2.62342	-6.04	4.92	1.59	0.00371	-5.6	Below Mean	621
622	motif_db/JASPAR/JASPAR2022_CORE_vertebrates_non-redundant_v2.meme	MA1495.1	HOXA1	STAATTAS	76	2.53	44	1.46	1.71	12	0.0024	2.61979	-6.03	4.97	1.6	0.00374	-5.59	Below Mean	622
623	motif_db/EUKARYOTE/jolma2013.meme	ARX_DBD		NTAATYDAATTAR	841	28	725	24.13	1.16	5.1	0.00241	2.61798	-6.03	4.99	1.61	0.00375	-5.59	Below Mean	623
624	motif_db/MOUSE/uniprobe_mouse.meme	UP00041_2	Foxj1_secondary	WNVTCAYAACAABRM	68	2.26	38	1.26	1.77	12	0.00248	2.60555	-6	5.14	1.64	0.00385	-5.56	Below Mean	624
625	motif_db/EUKARYOTE/jolma2013.meme	HOXA1_DBD		NBYAATTAVV	100	3.33	63	2.1	1.58	12	0.00254	2.59517	-5.98	5.26	1.66	0.00394	-5.54	Below Mean	625
626	motif_db/MOUSE/uniprobe_mouse.meme	UP00161_1	Hmbox1_2674.1	NHRAWCTAGTTAAYDWS	473	15.75	388	12.92	1.22	7	0.00257	2.59007	-5.96	5.32	1.67	0.00398	-5.53	Below Mean	626
627	motif_db/EUKARYOTE/jolma2013.meme	Arx_DBD		NTAATTDAATTAR	706	23.5	601	20.01	1.17	5.3	0.00258	2.58838	-5.96	5.34	1.67	0.00398	-5.53	Below Mean	627
628	motif_db/JASPAR/JASPAR2022_CORE_vertebrates_non-redundant_v2.meme	MA0706.1	MEOX2	DSTAATTAWN	150	4.99	104	3.46	1.44	11	0.0026	2.58503	-5.95	5.37	1.68	0.004	-5.52	Below Mean	628
629	motif_db/EUKARYOTE/jolma2013.meme	MEOX2_DBD_1		DSTAATTAWN	150	4.99	104	3.46	1.44	11	0.0026	2.58503	-5.95	5.37	1.68	0.004	-5.52	Below Mean	629
630	motif_db/MOUSE/uniprobe_mouse.meme	UP00034_2	Sox7_secondary	GTVSWAATTGTVTGNGNNNKNN	367	12.22	293	9.75	1.25	9	0.00268	2.57187	-5.92	5.55	1.71	0.00412	-5.49	Below Mean	630
631	motif_db/JASPAR/JASPAR2022_CORE_vertebrates_non-redundant_v2.meme	MA1541.1	NR6A1	NYCAAGKTCAAGKTCAN	1515	50.43	1359	45.24	1.11	2	0.0028	2.55284	-5.88	5.81	1.76	0.0043	-5.45	Below Mean	631
632	motif_db/JASPAR/JASPAR2022_CORE_vertebrates_non-redundant_v2.meme	MA1487.2	FOXE1	VYTAAAYAAACAAH	1325	44.11	1180	39.28	1.12	2	0.00284	2.54668	-5.86	5.89	1.77	0.00436	-5.44	Below Mean	632
633	motif_db/JASPAR/JASPAR2022_CORE_vertebrates_non-redundant_v2.meme	MA0644.2	ESX1	YYAATTAN	37	1.23	16	0.53	2.24	14	0.00288	2.54061	-5.85	5.96	1.79	0.00441	-5.42	Below Mean	633
634	motif_db/JASPAR/JASPAR2022_CORE_vertebrates_non-redundant_v2.meme	MA0853.1	Alx4	CGCRYTAATTARYHNNY	711	23.67	607	20.21	1.17	3.2	0.00293	2.53313	-5.83	6.06	1.8	0.00447	-5.41	Below Mean	634
635	motif_db/EUKARYOTE/jolma2013.meme	UNCX_DBD_1		NTAATYBAATTAN	926	30.83	807	26.86	1.15	6.9	0.00305	2.5157	-5.79	6.31	1.84	0.00465	-5.37	Below Mean	635
636	motif_db/EUKARYOTE/jolma2013.meme	FLI1_DBD_2		ACCGGAWATCCGGH	667	22.2	567	18.87	1.18	0.29	0.00307	2.51286	-5.79	6.35	1.85	0.00467	-5.37	Below Mean	636
637	motif_db/MOUSE/uniprobe_mouse.meme	UP00187_1	Alx4_1744.1	CGCRYTAATTARYHNNB	618	20.57	522	17.38	1.18	4.2	0.00309	2.51004	-5.78	6.39	1.86	0.0047	-5.36	Below Mean	637
638	motif_db/JASPAR/JASPAR2022_CORE_vertebrates_non-redundant_v2.meme	MA1973.1	ZKSCAN3	KDKCCCAGGCTAGCCCABNN	109	3.63	71	2.36	1.53	9.2	0.00311	2.50724	-5.77	6.45	1.86	0.00473	-5.35	Below Mean	638
639	motif_db/JASPAR/JASPAR2022_CORE_vertebrates_non-redundant_v2.meme	MA1972.1	ZFP14	GGAGGCHCHGGARBG	1477	49.17	1325	44.11	1.11	3.4	0.00313	2.50446	-5.77	6.48	1.87	0.00474	-5.35	Below Mean	639
640	motif_db/JASPAR/JASPAR2022_CORE_vertebrates_non-redundant_v2.meme	MA1468.1	ATOH7	AVCATATGBY	380	12.65	306	10.19	1.24	8.6	0.00315	2.50169	-5.76	6.52	1.88	0.00477	-5.35	Below Mean	640
641	motif_db/MOUSE/uniprobe_mouse.meme	UP00004_1	Sox14_primary	DHNAATTATAATWWDN	599	19.94	505	16.81	1.19	6.3	0.00321	2.49349	-5.74	6.65	1.9	0.00486	-5.33	Below Mean	641
642	motif_db/EUKARYOTE/jolma2013.meme	NFE2_DBD		VATGACTCATS	258	8.59	198	6.59	1.3	3.8	0.00327	2.48545	-5.72	6.78	1.91	0.00494	-5.31	Below Mean	642
643	motif_db/MOUSE/uniprobe_mouse.meme	UP00218_1	Dbx2_3487.1	BDNHATTAATTAWTWH	48	1.6	24	0.8	1.96	14	0.00334	2.47625	-5.7	6.92	1.93	0.00503	-5.29	Below Mean	643
644	motif_db/EUKARYOTE/jolma2013.meme	Hnf4a_DBD		RGGGTCAAAGTCCAVT	29	0.97	11	0.37	2.5	9.2	0.00335	2.47496	-5.7	6.94	1.94	0.00504	-5.29	Below Mean	644
645	motif_db/MOUSE/uniprobe_mouse.meme	UP00234_1	Msx1_3031.2	NRMHAYTAATTAATNH	29	0.97	11	0.37	2.5	15	0.00335	2.47496	-5.7	6.94	1.94	0.00504	-5.29	Below Mean	645
646	motif_db/JASPAR/JASPAR2022_CORE_vertebrates_non-redundant_v2.meme	MA0157.3	Foxo3	NDGTAAACARNN	311	10.35	245	8.16	1.27	9.6	0.0034	2.46852	-5.69	7.03	1.95	0.00509	-5.28	Below Mean	646
647	motif_db/MOUSE/uniprobe_mouse.meme	UP00034_1	Sox7_primary	HNKDWWDAACAATARWNNTHNW	438	14.58	359	11.95	1.22	8.1	0.00348	2.45842	-5.66	7.2	1.97	0.0052	-5.26	Below Mean	647
648	motif_db/EUKARYOTE/jolma2013.meme	Alx4_DBD		NTAATYNAATTAN	894	29.76	779	25.93	1.15	5.1	0.0035	2.45593	-5.65	7.25	1.98	0.00523	-5.25	Below Mean	648
649	motif_db/EUKARYOTE/jolma2013.meme	FOXD3_DBD_2		GTAAAYA	271	9.02	210	6.99	1.29	11	0.00356	2.44855	-5.64	7.37	2	0.00531	-5.24	Below Mean	649
650	motif_db/EUKARYOTE/jolma2013.meme	CART1_DBD		NTAATYYAATTAN	555	18.48	466	15.51	1.19	7.8	0.00364	2.4389	-5.62	7.53	2.02	0.0054	-5.22	Below Mean	650
651	motif_db/MOUSE/uniprobe_mouse.meme	UP00114_1	Homez_1063.2	AWWWMATCGTTTTYADN	486	16.18	403	13.42	1.21	6.9	0.00364	2.4389	-5.62	7.53	2.02	0.0054	-5.22	Below Mean	651
652	motif_db/EUKARYOTE/jolma2013.meme	Alx1_DBD_2		HTAATYHAATTAN	1153	38.38	1022	34.02	1.13	2.5	0.00364	2.4389	-5.62	7.53	2.02	0.0054	-5.22	Below Mean	652
653	motif_db/EUKARYOTE/jolma2013.meme	HOXA2_DBD		NSTMATTAVS	87	2.9	54	1.8	1.6	12	0.00369	2.43297	-5.6	7.65	2.03	0.00548	-5.21	Below Mean	653
654	motif_db/JASPAR/JASPAR2022_CORE_vertebrates_non-redundant_v2.meme	MA1636.1	CEBPG	NDATGATGCAATMHH	581	19.34	490	16.31	1.19	6.1	0.00371	2.43063	-5.6	7.67	2.04	0.00549	-5.21	Below Mean	654
655	motif_db/JASPAR/JASPAR2022_CORE_vertebrates_non-redundant_v2.meme	MA0504.1	NR2C2	VGRGGTCARAGGTCA	570	18.97	480	15.98	1.19	5.7	0.00374	2.42713	-5.59	7.74	2.05	0.00552	-5.2	Below Mean	655
656	motif_db/JASPAR/JASPAR2022_CORE_vertebrates_non-redundant_v2.meme	MA2001.1	Six4	GDAACCTGANH	1144	38.08	1014	33.75	1.13	6.7	0.00374	2.42713	-5.59	7.74	2.05	0.00552	-5.2	Below Mean	656
657	motif_db/EUKARYOTE/jolma2013.meme	PRRX1_full_2		TAATYTAATTA	1375	45.77	1232	41.01	1.12	3.9	0.00381	2.41908	-5.57	7.89	2.07	0.00562	-5.18	Below Mean	657
658	motif_db/JASPAR/JASPAR2022_CORE_vertebrates_non-redundant_v2.meme	MA0659.3	Mafg	NWGMTGACTCAGCAN	648	21.57	552	18.38	1.17	5.9	0.00384	2.41567	-5.56	7.96	2.07	0.00566	-5.17	Below Mean	658
659	motif_db/JASPAR/JASPAR2022_CORE_vertebrates_non-redundant_v2.meme	MA0135.1	Lhx3	WAATTAATTAWYY	235	7.82	179	5.96	1.31	5.9	0.00389	2.41005	-5.55	8.06	2.09	0.00572	-5.16	Below Mean	659
660	motif_db/EUKARYOTE/jolma2013.meme	PAX2_DBD		SGTCACGCWTSABTGMNY	39	1.3	18	0.6	2.11	11	0.00395	2.4034	-5.53	8.18	2.1	0.0058	-5.15	Below Mean	660
661	motif_db/JASPAR/JASPAR2022_CORE_vertebrates_non-redundant_v2.meme	MA1560.1	SOHLH2	YGCACGTGCN	1987	66.15	1814	60.39	1.1	2.7	0.00398	2.40012	-5.53	8.23	2.11	0.00583	-5.15	Below Mean	661
662	motif_db/EUKARYOTE/jolma2013.meme	NKX6-2_DBD		NYMATTAA	84	2.8	52	1.73	1.6	12	0.00411	2.38616	-5.49	8.51	2.14	0.00601	-5.11	Below Mean	662
663	motif_db/MOUSE/uniprobe_mouse.meme	UP00021_1	Zfp281_primary	TYCCCCCCCCCCMYC	1811	60.29	1647	54.83	1.1	3.1	0.00415	2.38195	-5.48	8.59	2.15	0.00606	-5.11	Below Mean	663
664	motif_db/MOUSE/uniprobe_mouse.meme	UP00142_1	Uncx4.1_2281.2	VNTAATTAATTAABGSG	548	18.24	461	15.35	1.19	4.1	0.00419	2.37779	-5.48	8.67	2.16	0.00611	-5.1	Below Mean	664
665	motif_db/MOUSE/uniprobe_mouse.meme	UP00075_2	Sox15_secondary	BTNAATGWMATTYVA	1555	51.76	1404	46.74	1.11	5.9	0.0042	2.37675	-5.47	8.7	2.16	0.00612	-5.1	Below Mean	665
666	motif_db/MOUSE/uniprobe_mouse.meme	UP00390_1	Tcf1_2666.2	YSKNRGTTAACTAAARB	1157	38.52	1028	34.22	1.13	4.6	0.00424	2.37263	-5.46	8.77	2.17	0.00616	-5.09	Below Mean	666
667	motif_db/JASPAR/JASPAR2022_CORE_vertebrates_non-redundant_v2.meme	MA0084.1	SRY	NWWAACAAT	859	28.6	749	24.93	1.15	7.9	0.00426	2.37059	-5.46	8.81	2.18	0.00618	-5.09	Below Mean	667
668	motif_db/EUKARYOTE/jolma2013.meme	EMX1_DBD_1		NBTAATTAVS	80	2.66	49	1.63	1.62	12	0.00431	2.36552	-5.45	8.92	2.19	0.00625	-5.08	Below Mean	668
669	motif_db/EUKARYOTE/jolma2013.meme	ZNF232_full		RTGTTAAAYGTAGATTAAG	95	3.16	61	2.03	1.55	2.2	0.00437	2.35952	-5.43	9.05	2.2	0.00633	-5.06	Below Mean	669
670	motif_db/JASPAR/JASPAR2022_CORE_vertebrates_non-redundant_v2.meme	MA1118.1	SIX1	GWAACCTGAKM	1611	53.63	1458	48.54	1.1	4.4	0.00438	2.35853	-5.43	9.06	2.2	0.00633	-5.06	Below Mean	670
671	motif_db/EUKARYOTE/jolma2013.meme	Nr2e1_DBD_1		AAAAGTCAA	1053	35.05	931	30.99	1.13	6.7	0.00441	2.35556	-5.42	9.12	2.21	0.00635	-5.06	Below Mean	671
672	motif_db/EUKARYOTE/jolma2013.meme	DLX3_DBD		NYAATTAN	117	3.89	79	2.63	1.47	12	0.00441	2.35556	-5.42	9.13	2.21	0.00635	-5.06	Below Mean	672
673	motif_db/JASPAR/JASPAR2022_CORE_vertebrates_non-redundant_v2.meme	MA0621.1	mix-a	NDTTAATTAGN	123	4.09	84	2.8	1.46	9.3	0.00445	2.35164	-5.41	9.21	2.22	0.00641	-5.05	Below Mean	673
674	motif_db/EUKARYOTE/jolma2013.meme	DRGX_DBD		NTAATYHAATTAN	809	26.93	703	23.4	1.15	4.8	0.00447	2.34969	-5.41	9.26	2.23	0.00642	-5.05	Below Mean	674
675	motif_db/MOUSE/uniprobe_mouse.meme	UP00048_2	Rara_secondary	MKMGYSGGGTCAMKBN	227	7.56	173	5.76	1.31	9.9	0.00455	2.34199	-5.39	9.43	2.24	0.00653	-5.03	Below Mean	675
676	motif_db/JASPAR/JASPAR2022_CORE_vertebrates_non-redundant_v2.meme	MA0880.1	Dlx3	NYAATTAN	118	3.93	80	2.66	1.47	12	0.00459	2.33819	-5.38	9.5	2.25	0.00657	-5.02	Below Mean	676
677	motif_db/EUKARYOTE/jolma2013.meme	HESX1_DBD_2		HTAATTGGYAATTAD	63	2.1	36	1.2	1.73	8.8	0.00461	2.3363	-5.38	9.54	2.26	0.00659	-5.02	Below Mean	677
678	motif_db/JASPAR/JASPAR2022_CORE_vertebrates_non-redundant_v2.meme	MA0591.1	Bach1::Mafk	RSSATGACTCAGCAB	86	2.86	54	1.8	1.58	9.2	0.00463	2.33442	-5.38	9.57	2.26	0.00661	-5.02	Below Mean	678
679	motif_db/MOUSE/uniprobe_mouse.meme	UP00069_2	Sox1_secondary	NYRTAATTGTTAKYV	968	32.22	852	28.36	1.14	7	0.00466	2.33161	-5.37	9.64	2.27	0.00664	-5.01	Below Mean	679
680	motif_db/MOUSE/uniprobe_mouse.meme	UP00060_2	Max_secondary	BYGNCACGCGACDD	59	1.96	33	1.1	1.76	13	0.00467	2.33068	-5.37	9.68	2.27	0.00666	-5.01	Below Mean	680
681	motif_db/EUKARYOTE/jolma2013.meme	HOXB3_DBD		NNYMATTARN	55	1.83	30	1	1.81	12	0.00469	2.32883	-5.36	9.7	2.27	0.00667	-5.01	Below Mean	681
682	motif_db/EUKARYOTE/jolma2013.meme	Tcf21_DBD		RYAACAGCTGTTRN	515	17.14	432	14.38	1.19	1.6	0.0047	2.3279	-5.36	9.74	2.28	0.00668	-5.01	Below Mean	682
683	motif_db/JASPAR/JASPAR2022_CORE_vertebrates_non-redundant_v2.meme	MA0680.2	Pax7	DWTAATCAATTAWNH	1656	55.13	1502	50	1.1	0.84	0.00471	2.32698	-5.36	9.76	2.28	0.00668	-5.01	Below Mean	683
684	motif_db/JASPAR/JASPAR2022_CORE_vertebrates_non-redundant_v2.meme	MA1103.2	FOXK2	DDGTAAACANN	1804	60.05	1643	54.69	1.1	4.3	0.00472	2.32606	-5.36	9.78	2.28	0.00669	-5.01	Below Mean	684
685	motif_db/MOUSE/uniprobe_mouse.meme	UP00126_1	Dlx2_2273.2	VVDRTAATTABHYMAG	113	3.76	76	2.53	1.48	11	0.00474	2.32422	-5.35	9.81	2.28	0.0067	-5.01	Below Mean	685
686	motif_db/EUKARYOTE/jolma2013.meme	TBX4_DBD_2		AGGTGTGADAWNTVACACCT	77	2.56	47	1.56	1.62	8.7	0.00481	2.31785	-5.34	9.96	2.3	0.00679	-4.99	Below Mean	686
																		Uncategorized	687
# SEA (Simple Enrichment Analysis): Version 5.5.5 compiled on Dec 6 2023 at 19:32:44																		Uncategorized	688
# The format of this file is described at https://meme-suite.org/meme/doc/sea-output-format.html.																		Uncategorized	689
# sea --verbosity 1 --oc . --thresh 10.0 --align center --p comon_regions_more_than_100bp.fasta --m motif_db/MOUSE/uniprobe_mouse.meme --m motif_db/JASPAR/JASPAR2022_CORE_vertebrates_non-redundant_v2.meme --m motif_db/EUKARYOTE/jolma2013.meme																		Uncategorized	690

## Sheet: Statistics
P-values for motif enrichment were calculated using MEME-ChIP, with statistical significance assessed based on E-values computed by the MEME algorithm.
