# Supplementary material for: RIF1 integrates DNA repair and transcriptional requirements during the establishment of humoral immune responses
Source: Nat Commun. 2025 Jan 17;16:777. doi: 10.1038/s41467-025-56166-5 (PMC11742068; doi:10.1038/s41467-025-56166-5)
Supplement: Supplementary file 12 — Source Data [file 41467_2025_56166_MOESM12_ESM.xlsx]

## Sheet: Fig. 1b,1c, 1d, Suppl.Fig. 1c 
Figure 1b												Figure 1c					Figure 1d												Suppl.Fig.1c
	log 2 Fold induction of acceptor GLT							% isotype-specific CSR					Rif1 expression								RIF1 expression analysis by Western Blot
																														Mad2l2 expression
	Naïve	IgG1	IgG2b	IgG3			Naïve	IgG1	IgG2b	IgG3			Naïve	LI	LBT	L
Biological Replicate 1	0	9.34636	5.64328	3.21692		Biological Replicate 1	0	20.9	15.4	7.54		Biological Replicate 1	1958	6138	4916	5404														Naïve	LI	LBT	L
Biological Replicate 2	0	8.20976	5.25984	3.45164		Biological Replicate 2	0	23.2	18.4	8.05		Biological Replicate 2	2148	6033	6500	7092										Abbreviations:			Biological Replicate 1	115	446	326	274
Biological Replicate 3	0	8.12519	4.83439	3.08046		Biological Replicate 3	0	22	19.4	8.85		Biological Replicate 3	1683	5819	4537	5499										kDa: kilodalton			Biological Replicate 2	115	364	345	402
																										R: Resting B cells			Biological Replicate 3	103	382	300	299
Mean	0	8.56	5.246	3.25		Mean	0	22.03	17.73	8.147		Mean	1930	5997	5318	5998										h: hours
Std. Deviation	0	0.6819	0.4046	0.1877		Std. Deviation	0	1.15	2.082	0.6603		Std. Deviation	233.8	162.6	1041	948.3													Mean	111	397.3	323.7	325
Std. Error of Mean	0	0.3937	0.2336	0.1084		Std. Error of Mean	0	0.6642	1.202	0.3812		Std. Error of Mean	135	93.86	601.2	547.5													Std. Deviation	6.928	43.1	22.59	67.85
												adjusted p value		2.04E-27	2.36E-19	7.77E-34													Std. Error of Mean	4	24.88	13.04	39.17
																													adjusted p value		7.58E-24	1.98E-14	1.85E-18
													Trp53bp1 expression
																														Shld2 expression
													Naïve	LI	LBT	L
												Biological Replicate 1	1334	2000	1921	1312														Naïve	LI	LBT	L
												Biological Replicate 2	1609	1791	2062	1941													Biological Replicate 1	336	356	372	277
												Biological Replicate 3	1464	1662	1745	1306													Biological Replicate 2	413	326	382	404
																													Biological Replicate 3	343	244	319	277
												Mean	1469	1818	1909	1520
												Std. Deviation	137.6	170.6	158.8	364.9													Mean	364	308.7	357.7	319.3
												Std. Error of Mean	79.43	98.48	91.7	210.7													Std. Deviation	42.58	57.98	33.86	73.32
												adjusted p value		0.04		0.15E-03													Std. Error of Mean	24.58	33.47	19.55	42.33
																													adjusted p value		2.29E-10	8.71E-06	3.40E-06
													Shld1 expression
													Naïve	LI	LBT	L
												Biological Replicate 1	81	57	71	50
												Biological Replicate 2	71	61	89	81
												Biological Replicate 3	84	44	92	49
												Mean	78.67	54	84	60
												Std. Deviation	6.807	8.888	11.36	18.19
												Std. Error of Mean	3.93	5.132	6.557	10.5
												adjusted p value		8.64E-06		0.13E-2

## Sheet: Fig. 2a-2c, 2e-2g Suppl.Fig.2b
Figure 2a					Figure 2b															Figure 2c							Figure 2e					Figure 2f				Figure 2g									Suppl. Fig. 2b
		% of CD138+ cells within each experiment normalized to the average of control mice (Cd19Cre/+), which was set to 100%.						CellTrace Violet (CTV) dilution and percentage of CD138+ cells per cell division															% of CD138+ cells within each experiment normalized to the average of control mice, which was set to 100%.						% of IgG1+ cells				% of CD138+ cells					% IgM+ cells in the CD138+ populations at the indicated timepoints									semi-quantitative assessment of floxed Rif1 allele’s deletion in Rif1F/FCd19Cre/+ mice displayed as ratio between the Del and Flox bands’ intensities
		five independent experiments					Cd19Cre/+ (div0)	Rif1F/F Cd19Cre/+ (div0)	Cd19Cre/+ (div1)	Rif1F/F Cd19Cre/+ (div1)	Cd19Cre/+ (div2)	Rif1F/F Cd19Cre/+ (div2)	Cd19Cre/+ (div3)	Rif1F/F Cd19Cre/+ (div3)	Cd19Cre/+ (div4)	Rif1F/F Cd19Cre/+ (div4)	Cd19Cre/+ (div5)	Rif1F/F Cd19Cre/+ (div5)				Control	Shld1-/-	Aicda-/-	Rif1F/FCd19Cre/+													Cd19-Cre/+ day 2	Rif1-F/F Cd19-Cre/+ day 2	Cd19-Cre/+ day 3	Rif1-F/F Cd19-Cre/+ day 3	Cd19-Cre/+ day 4	Rif1-F/F Cd19-Cre/+ day 4				Sp non-B	BM Pre-Pro B	Bm Imm B
						Biological Replicate 1	10.3	6.98	3.77	5.67	3.61	6.66	3.27	7.46	3.47	9.42	6.61	19.4			Biological Replicate 1	100	109.52	176.87	653.06				Cd19-Cre/+	Rif1-F/F Cd19-Cre/+			Cd19-Cre/+	Rif1-F/F Cd19-Cre/+			Biological Replicate 1	11.6	33.4	2.74	12.3	0.6	1.9			Biological Replicate 1	0	0.444	2.489
		Cd19-Cre/+	Rif1 F/F Cd19-Cre/+			Biological Replicate 2	5.65	8.78	2.63	4.07	2.62	4.46	2.64	4.69	3.76	8.19	7.42	16.7			Biological Replicate 2	147.72	123.4	132.22	398.18			Biological Replicate 1	40.8	10.4		Biological Replicate 1	19.6	35			Biological Replicate 2	25.4	49.5	6.41	24.9	0.3	1.76			Biological Replicate 2	0	0.668	2.645
	Biological Replicate 1	100	137.209			Biological Replicate 3	2.4	8.4	0.59	3.5	0.57	2.89	0.5	3.8	0.65	5.4	14.6	16.5			Biological Replicate 3	65.96	43.77	148.63	343.47			Biological Replicate 2	43.8	9.12		Biological Replicate 2	24.7	47.5			Biological Replicate 3	21.7	55.9	3.21	34.5	0.41	3.29			Biological Replicate 3	0	0.511	3.271
	Biological Replicate 2	100	135.398			Biological Replicate 4	1.04	6.89	0.37	4.76	0.22	5.08	0.35	5.11	0.31	7.06	8.02	15			Biological Replicate 4	127.05	153.47	94.3	224.35			Biological Replicate 3	38.4	8.91		Biological Replicate 3	17.9	34.1			Biological Replicate 4	15.9	40.7	1.71	14	0.87	1.43			Biological Replicate 4	0	0.464	3.588
	Biological Replicate 3	100	246.411			Biological Replicate 5	6.67	1.73	3.87	1.93	3.78	2.21	3.99	2.3	4.38	2.67	7.26	4.92			Biological Replicate 5	58.66	100.46	82.59	293.37			Biological Replicate 4	44.9	14.3		Biological Replicate 4	22.9	44			Biological Replicate 5	11.6	36.4	1.73	10.7	0.64	1.22
	Biological Replicate 4	92.9482	198.81			Biological Replicate 6	3.31	3.25	1.66	3.29	0.61	3.14	0.35	3.95	0.43	4.98	1.07	9.12			Biological Replicate 6	215.1	125.11	152.17	140.75			Biological Replicate 5	44.2	17.4		Biological Replicate 5	23.9	49.2			Biological Replicate 6	10.7		1.22		0.66				Mean	0	0.5218	2.998
	Biological Replicate 5	107.052	249.788																		Biological Replicate 7	118.95	51.43	51	191.62			Biological Replicate 6	44.1	15.8		Biological Replicate 6	21.8	51												Std. Deviation	0	0.1015	0.5184
	Biological Replicate 6	107.788	255.929			Mean	4.895	6.005	2.148	3.87	1.902	4.073	1.85	4.552	2.167	6.287	7.497	13.61			Biological Replicate 8	30.82						Biological Replicate 7	45.6	12.6		Biological Replicate 7	43.7	46.8			Mean	16.15	43.18	2.837	19.28	0.58	1.92			Std. Error of Mean	0	0.05073	0.2592
	Biological Replicate 7	126.903	185.31			Std. Deviation	3.363	2.865	1.527	1.289	1.627	1.649	1.646	1.72	1.892	2.434	4.31	5.46			Biological Replicate 9	35.13						Biological Replicate 8	46.6	13.8		Biological Replicate 8	35.3	45.5			Std. Deviation	6.124	9.348	1.899	10.17	0.2009	0.8113			p value		0.0286	0.0286
	Biological Replicate 8	65.3097	271.327			Std. Error of Mean	1.373	1.17	0.6233	0.5263	0.6641	0.6732	0.6719	0.7021	0.7724	0.9935	1.76	2.229			Biological Replicate 10	156.39															Std. Error of Mean	2.5	4.18	0.7751	4.547	0.08202	0.3628
						p value		0.4848		0.0931		0.0931		0.039		0.0152		0.0649			Biological Replicate 11	127.09						Mean	43.55	12.79		Mean	26.23	44.14			p value		0.0043		0.0043		0.0043
	Mean	100	210																		Biological Replicate 12	106.66						Std. Deviation	2.678	3.114		Std. Deviation	8.777	6.293
	Std. Deviation	17.27	53.96																		Biological Replicate 13	9.86						Std. Error of Mean	0.9468	1.101		Std. Error of Mean	3.103	2.225
	Std. Error of Mean	6.105	19.08																									p value		0.0002		p value		0.0019
	p value		0.0002																		Mean	99.95	101	119.7	320.7
																					Std. Deviation	58.14	40.09	44.83	171.3													% IgG1+ cells in the CD138+ populations at the indicated timepoints
																					Std. Error of Mean	16.12	15.15	16.94	64.74
																					p value		>0,9999	0.3929	0.0003													Cd19-Cre/+ day 2	Rif1-F/F Cd19-Cre/+ day 2	Cd19-Cre/+ day 3	Rif1-F/F Cd19-Cre/+ day 3	Cd19-Cre/+ day 4	Rif1-F/F Cd19-Cre/+ day 4
																																					Biological Replicate 1	53.9	19.8	73.2	38.3	75.8	74
																																					Biological Replicate 2	55.6	15.8	74.1	27.5	71.3	66.9
																																					Biological Replicate 3	44.1	13.8	58.1	43.2	51.6	54.2
																																					Biological Replicate 4	47.7	17	58	48.3	43.9	52.2
																																					Biological Replicate 5	45.3		58.3		44.4
																							% of IgG1+ cells Values within each experiment were normalized to the average of control mice, which was set to 100%.
																						Control	Shld1-/-	Aicda-/-	Rif1F/FCd19Cre/+												Mean	49.32	16.6	64.34	39.33	57.4	61.83
																					Biological Replicate 1	100	13.1	0.1	27												Std. Deviation	5.159	2.509	8.505	8.878	15.14	10.4
																					Biological Replicate 2	134.6	12.6	0.2	19.9												Std. Error of Mean	2.307	1.254	3.804	4.439	6.77	5.202
																					Biological Replicate 3	103.1	8.1	0.3	17.4												p value		0.0159		0.0159		0.5556
																					Biological Replicate 4	90.6	7.8	0.1	27.4
																					Biological Replicate 5	71.6	11.6	0.1	21.2
																					Biological Replicate 6	80.2	15.2	0.1	16.3
																					Biological Replicate 7	97.8	10.1	0.1	26.4
																					Biological Replicate 8	114.5
																					Biological Replicate 9	107.5
																					Biological Replicate 10	132.5
																					Biological Replicate 11	74.1
																					Biological Replicate 12	95.8
																					Biological Replicate 13	97.6
																					Mean	99.99	11.21	0.1429	22.23
																					Std. Deviation	19.4	2.711	0.07868	4.688
																					Std. Error of Mean	5.38	1.025	0.02974	1.772
																					p value		<0,0001	<0,0001	<0,0001
[truncated: 1 more columns]

## Sheet: Fig. 3b
Figure 3b
	% GC B cells					DZ/LZ				% IgA+ GC B cells
	Cd19-Cre/+	Rif1-F/F Cd19-Cre/+	AID KO		Cd19-Cre/+	Rif1-F/F Cd19-Cre/+	AID KO		Cd19-Cre/+	Rif1-F/F Cd19-Cre/+	AID KO
Biological Replicate 1	6.82	8.53	23.7						52.3	33.6	1.55
Biological Replicate 2	7.66	5.86	42.8		1.22	1.17	0.26		55.7	46.5	0.38
Biological Replicate 3	7.93	1.98			1.13	1.08			51.9	36.5
Biological Replicate 4	11.4	8.77	53.4		0.73	0.87	0.16		48.3	34.4	0.53
Biological Replicate 5	8.5	11.9	39.5		0.66	0.87	0.15		52.2	50.6	1.05
Biological Replicate 6	8.11	5.73	31.1		1.24	1.29	0.36		63.9	66.7	0.68
Biological Replicate 7	8.31	4.35			1.04	1.13			67.4	50.8
Mean	8.39	6.731	38.1		1.003	1.068	0.2325		55.96	45.59	0.838
Std. Deviation	1.436	3.269	11.34		0.2502	0.1686	0.09845		7.032	11.9	0.4694
Std. Error of Mean	0.5426	1.236	5.072		0.1021	0.06882	0.04922		2.658	4.499	0.2099
p value		0.535	0.0025			0.7294	0.0095			0.0379	0.0025

## Sheet: Fig. 4b-c, Suppl.Fig.3a,c & 4
Figure 4b																								Figure 4c											Suppl. Fig. 3a								Suppl. Fig. 3c
		% of TACI+ CD138+ splenic cells in Cd19Cre/+ and Rif1F/FCd19Cre/+ NP-CGG immunized mice in the respective timepoints								Absolute number of TACI+ CD138+ splenic cells in Cd19Cre/+ and Rif1F/FCd19Cre/+ NP-CGG immunized mice in the respective timepoints								% of AA4.1+ MHCII- among TACI+ CD138+ splenic cells in Cd19Cre/+ and Rif1F/FCd19Cre/+ NP-CGG immunized mice in the respective timepoints									number of NP-specific IgM ASCs per 5 x 106 BM cells of the Cd19Cre/+ and Rif1F/FCd19Cre/+ NP-CGG immunized mice in the respective timepoints										Total spleen cellularity of the Cd19Cre/+ and Rif1F/FCd19Cre/+ NP-CGG immunized mice in the respective timepoints								% GC B cells in Cd19Cre/+ and Rif1F/FCd19Cre/+ NP-CGG immunized mice in the respective timepoints
	Cd19-Cre/+ - Sp d7	Rif1-F/F Cd19-Cre/+ - Sp d7	Cd19-Cre/+ - Sp d14	Rif1-F/F Cd19-Cre/+ - Sp d14	Cd19-Cre/+ - Sp d28	Rif1-F/F Cd19-Cre/+ - Sp d28			Cd19-Cre/+ - Sp d7	Rif1-F/F Cd19-Cre/+ - Sp d7	Cd19-Cre/+ - Sp d14	Rif1-F/F Cd19-Cre/+ - Sp d14	Cd19-Cre/+ - Sp d28	Rif1-F/F Cd19-Cre/+ - Sp d28			Cd19-Cre/+ - Sp d7	Rif1-F/F Cd19-Cre/+ - Sp d7	Cd19-Cre/+ - Sp d14	Rif1-F/F Cd19-Cre/+ - Sp d14	Cd19-Cre/+ - Sp d28	Rif1-F/F Cd19-Cre/+ - Sp d28				Cd19-Cre/+ - BM d7	Rif1-F/F Cd19-Cre/+ - BM d7	Cd19-Cre/+ - BM d14	Rif1-F/F Cd19-Cre/+ - BM d14	Cd19-Cre/+ - BM d28	Rif1-F/F Cd19-Cre/+ - BM d28					Cd19-Cre/+ - Sp d7	Rif1-F/F Cd19-Cre/+ - Sp d7	Cd19-Cre/+ - Sp d14	Rif1-F/F Cd19-Cre/+ - Sp d14	Cd19-Cre/+ - Sp d28	Rif1-F/F Cd19-Cre/+ - Sp d28			Cd19-Cre/+ - Sp d7	Rif1-F/F Cd19-Cre/+ - Sp d7	Cd19-Cre/+ - Sp d14	Rif1-F/F Cd19-Cre/+ - Sp d14	Cd19-Cre/+ - Sp d28	Rif1-F/F Cd19-Cre/+ - Sp d28
Biological Replicate 1	1.64	0.78	0.96	0.53	0.65	0.92		Biological Replicate 1	1256240	479700	488640	487600	306150	474720		Biological Replicate 1	27	29.8	24.2	31.4	23.6	23			Biological Replicate 1	27	10	6	14	5	55				Biological Replicate 1	76600000	61500000	50900000	92000000	47100000	51600000		Biological Replicate 1	1.76	0.84	2.58	1.42	0.79	0.74
Biological Replicate 2	1.37	0.55	0.77	0.84	0.75	0.45		Biological Replicate 2	854880	377300	542080	696360	400500	153900		Biological Replicate 2	19.4	27.9	17	30.5	23.9	13.6			Biological Replicate 2	11	42	11	36	35	40				Biological Replicate 2	62400000	68600000	70400000	82900000	53400000	34200000		Biological Replicate 2	4.08	1.03	2.74	1.53	1.19	0.78
Biological Replicate 3	2.19	1.76	0.74	0.76	1.04	0.37		Biological Replicate 3	1574610	1452000	443260	411160	639600	157990		Biological Replicate 3	17.8	39	22.2	28.9	26.5	21.2			Biological Replicate 3	13	96	36	29	20	80				Biological Replicate 3	71900000	82500000	59900000	54100000	61500000	42700000		Biological Replicate 3	6.29	0.44	2.74	0.76	0.98	0.31
Biological Replicate 4	1.44	1.04	0.35	0.57	0.49	0.67		Biological Replicate 4	869760	1024400	352800	336300	338100	455600		Biological Replicate 4	22.9	34.7	19.2	25.6	21.9	27.2			Biological Replicate 4	15	46	63	45	55	35				Biological Replicate 4	60400000	98500000	100800000	59000000	69000000	68000000		Biological Replicate 4	2.26	2.33	3.42	1.48	0.7	0.52
Biological Replicate 5	1.19	0.81	0.8	0.65	0.52	0.54		Biological Replicate 5	1074570	771930	524000	232050	342680	409860		Biological Replicate 5	20.4	30.4	21.8	24.3	20.8	35.2			Biological Replicate 5		37		44	0	70				Biological Replicate 5	90300000	95300000	65500000	35700000	65900000	75900000		Biological Replicate 5	5.09	3.82	2.19	1.34	1.08	0.65
Biological Replicate 6	2.24	0.57	0.57	0.78	0.93	0.57		Biological Replicate 6	2755200	480510	451440	780000	736560	638400		Biological Replicate 6	20.2	22.1	33.6	35.4	24.9	28.2			Biological Replicate 6		106		76	5	135				Biological Replicate 6	123000000	84300000	79200000	100000000	79200000	112000000		Biological Replicate 6	5.01	1.66	1.88	1.5	0.85	0.57
Biological Replicate 7		1.4		0.94	0.36	0.48		Biological Replicate 7		994000		560240	292320	386880		Biological Replicate 7		33.2		33.8	32.2	28.6			Biological Replicate 7		24			5	90				Biological Replicate 7		71000000		59600000	81200000	80600000		Biological Replicate 7		3.63		0.86	0.73	0.57
Biological Replicate 8		0.59			0.58			Biological Replicate 8		395890			591600			Biological Replicate 8		32.9			23.6				Biological Replicate 8					100					Biological Replicate 8		67100000			102000000			Biological Replicate 8		0.75			0.59
Biological Replicate 9		0.51						Biological Replicate 9		297330						Biological Replicate 9		30.3																	Biological Replicate 9		58300000						Biological Replicate 9		1.12
																									Mean	16.5	51.57	29	40.67	28.13	72.14
Mean	1.678	0.89	0.6983	0.7243	0.665	0.5714		Mean	1397543	697007	467037	500530	455939	382479		Mean	21.28	31.14	23	29.99	24.68	25.29			Std. Deviation	7.188	35.96	26.19	20.72	34.63	34.26				Mean	80766667	76344444	71116667	69042857	69912500	66428571		Mean	4.082	1.736	2.592	1.27	0.8638	0.5914
Std. Deviation	0.4402	0.4345	0.2114	0.148	0.23	0.1807		Std. Deviation	717203	390150	68120	194604	173155	174530		Std. Deviation	3.254	4.705	5.767	4.059	3.498	6.83			Std. Error of Mean	3.594	13.59	13.1	8.46	12.25	12.95				Std. Deviation	23335181	14453902	17395565	23102876	17419401	26430331		Std. Deviation	1.759	1.256	0.5288	0.3215	0.2042	0.1561
Std. Error of Mean	0.1797	0.1448	0.08631	0.05593	0.08131	0.06829		Std. Error of Mean	292797	130050	27810	73554	61220	65966		Std. Error of Mean	1.328	1.568	2.355	1.534	1.237	2.582			Median	14	42	23.5	40	12.5	70				Std. Error of Mean	9526548	4817967	7101709	8732066	6158688	9989726		Std. Error of Mean	0.718	0.4187	0.2159	0.1215	0.07221	0.05902
p value		0.012		0.9773		0.3969		p value		0.0256		0.9452		0.7789		p value		0.0016		0.0221		0.672			p value		0.1091		0.3905		0.0252				p value		0.8639		0.7308		0.6943		p value		0.012		0.0012		0.0132
		% of TACI+ CD138+ bone marrow cells in Cd19Cre/+ and Rif1F/FCd19Cre/+ NP-CGG immunized mice in the respective timepoints								Absolute number of TACI+ CD138+ bone marrow cells in Cd19Cre/+ and Rif1F/FCd19Cre/+ NP-CGG immunized mice in the respective timepoints								% of AA4.1+ MHCII- among TACI+ CD138+ bone marrow cells in Cd19Cre/+ and Rif1F/FCd19Cre/+ NP-CGG immunized mice in the respective timepoints																			Total bone marrow cellularity of the Cd19Cre/+ and Rif1F/FCd19Cre/+ NP-CGG immunized mice in the respective timepoints								Absolute number of GC B cells in Cd19Cre/+ and Rif1F/FCd19Cre/+ NP-CGG immunized mice in the respective timepoints
	Cd19-Cre/+ - BM d7	Rif1-F/F Cd19-Cre/+ - BM d7	Cd19-Cre/+ - BM d14	Rif1-F/F Cd19-Cre/+ - BM d14	Cd19-Cre/+ - BM d28	Rif1-F/F Cd19-Cre/+ - BM d28			Cd19-Cre/+ - BM d7	Rif1-F/F Cd19-Cre/+ - BM d7	Cd19-Cre/+ - BM d14	Rif1-F/F Cd19-Cre/+ - BM d14	Cd19-Cre/+ - BM d28	Rif1-F/F Cd19-Cre/+ - BM d28			Cd19-Cre/+ - BM d7	Rif1-F/F Cd19-Cre/+ - BM d7	Cd19-Cre/+ - BM d14	Rif1-F/F Cd19-Cre/+ - BM d14	Cd19-Cre/+ - BM d28	Rif1-F/F Cd19-Cre/+ - BM d28														Cd19-Cre/+ - BM d7	Rif1-F/F Cd19-Cre/+ - BM d7	Cd19-Cre/+ - BM d14	Rif1-F/F Cd19-Cre/+ - BM d14	Cd19-Cre/+ - BM d28	Rif1-F/F Cd19-Cre/+ - BM d28			Cd19-Cre/+ - Sp d7	Rif1-F/F Cd19-Cre/+ - Sp d7	Cd19-Cre/+ - Sp d14	Rif1-F/F Cd19-Cre/+ - Sp d14	Cd19-Cre/+ - Sp d28	Rif1-F/F Cd19-Cre/+ - Sp d28
Biological Replicate 1	0.38	0.29	0.34	0.27	0.61	0.63		Biological Replicate 1	64980	68875	63920	51165	140605	163800		Biological Replicate 1	65.3	64.2	55.8	63.9	55.5	63													Biological Replicate 1	17100000	23750000	18800000	18950000	23050000	26000000		Biological Replicate 1	1348160	516600	1313220	1306400	372090	381840
Biological Replicate 2	0.4	0.25	0.51	0.71	0.39	0.28		Biological Replicate 2	105400	60875	121890	153360	95745	70420		Biological Replicate 2	60.5	61	45.4	60	52.5	58.4													Biological Replicate 2	26350000	24350000	23900000	21600000	24550000	25150000		Biological Replicate 2	2545920	706580	1928960	1268370	635460	266760
Biological Replicate 3	0.97	0.59	0.61	0.49	1.07	0.24		Biological Replicate 3	236195	111805	157380	101185	208115	62520		Biological Replicate 3	65.1	62	57.1	59.2	53.5	54.8													Biological Replicate 3	24350000	18950000	25800000	20650000	19450000	26050000		Biological Replicate 3	4522510	363000	1641260	411160	602700	132370
Biological Replicate 4	0.72	0.4	0.19	0.3	0.36	0.47		Biological Replicate 4	173160	99800	59090	81600	64440	101755		Biological Replicate 4	66.3	69.4	54.2	59.6	57	49.4													Biological Replicate 4	24050000	24950000	31100000	27200000	17900000	21650000		Biological Replicate 4	1365040	2295050	3447360	873200	483000	353600
Biological Replicate 5	0.35	0.62	0.57	0.58	0.48	0.42		Biological Replicate 5	100800	129580	139365	120060	95040	85470		Biological Replicate 5	64.4	57.1	47.4	55.4	52.7	49.3													Biological Replicate 5	28800000	20900000	24450000	20700000	19800000	20350000		Biological Replicate 5	4596270	3640460	1434450	478380	711720	493350
Biological Replicate 6	0.82	0.26	0.63	0.51	0.49	0.62		Biological Replicate 6	132840	65390	122850	111180	85260	133610		Biological Replicate 6	61.4	68.6	34.8	54.7	54	46.2													Biological Replicate 6	16200000	25150000	19500000	21800000	17400000	21550000		Biological Replicate 6	6162300	1399380	1488960	1500000	673200	638400
Biological Replicate 7		0.67		0.77	0.52	0.52		Biological Replicate 7		95475		135520	126360	106860		Biological Replicate 7		62.9		60.6	59.5	41.9													Biological Replicate 7		14250000		17600000	24300000	20550000		Biological Replicate 7		2577300		512560	592760	459420
Biological Replicate 8		0.27			0.62			Biological Replicate 8		50760			119040			Biological Replicate 8		50.4			48.4														Biological Replicate 8		18800000			19200000			Biological Replicate 8		503250			601800
Biological Replicate 9		0.27						Biological Replicate 9		71415						Biological Replicate 9		47.2																	Biological Replicate 9		26450000						Biological Replicate 9		652960
Mean	0.6067	0.4022	0.475	0.5186	0.5675	0.4543		Mean	135563	83775	110749	107724	116826	103491		Mean	63.83	60.31	49.12	59.06	54.14	51.86													Mean	22808333	21950000	23925000	21214286	20706250	23042857		Mean	3423367	1406064	1875702	907153	584091	389391
Std. Deviation	0.2647	0.1751	0.1743	0.1889	0.2228	0.153		Std. Deviation	61070	26469	40313	34018	44166	35721		Std. Deviation	2.332	7.557	8.438	3.146	3.314	7.296													Std. Deviation	5071826	3996952	4497082	3030225	2844975	2577536		Std. Deviation	1969704	1167546	798570	452411	108738	163377
Std. Error of Mean	0.1081	0.05838	0.07117	0.0714	0.07878	0.05781		Std. Error of Mean	24932	8823	16458	12858	15615	13501		Std. Error of Mean	0.9521	2.519	3.445	1.189	1.172	2.757													Std. Error of Mean	2070564	1332317	1835926	1145317	1005851	974217		Std. Error of Mean	804128	389182	326015	170995	38445	61751
p value		0.0713		0.8642		0.5175		p value		0.0663		0.6282		0.6943		p value		0.3884		0.014		0.5358													p value		0.7984		0.366		0.0721		p value		0.0496		0.0082		0.0401
																																													% IgG1+ GC B cells in Cd19Cre/+ and Rif1F/FCd19Cre/+ NP-CGG immunized mice in the respective timepoints
																																												Cd19-Cre/+ - Sp d7	Rif1-F/F Cd19-Cre/+ - Sp d7	Cd19-Cre/+ - Sp d14	Rif1-F/F Cd19-Cre/+ - Sp d14	Cd19-Cre/+ - Sp d28	Rif1-F/F Cd19-Cre/+ - Sp d28
																																											Biological Replicate 1	22.7	7.61	55.2	26.2	33.2	28.9
																																											Biological Replicate 2	45.9	7.05	56.2	11.3	32.5	17.7
																																											Biological Replicate 3	43.4	1.43	67.4	25.9	49.6	11.9
																																											Biological Replicate 4	40.1	9.76	60.5	10.9	28.3	27.7
																																											Biological Replicate 5	47.9	11.4	40.9	20.3	46.9	6.34
																																											Biological Replicate 6	59.5	5.76	33.7	5.98	35.2	16
																																											Biological Replicate 7		17.8		11.4	35.1	2.3
																																											Biological Replicate 8		4.16			24.3
																																											Biological Replicate 9		12.3
																																											Mean	43.25	8.586	52.32	16	35.64	15.83
																																											Std. Deviation	12.04	4.874	12.61	8.064	8.623	10.03
																																											Std. Error of Mean	4.916	1.625	5.147	3.048	3.049	3.792
																																											p value		0.0004		0.0012		0.0022

## Sheet: Fig. 5c
Figure 5c
		Pax5 expression in the respective timepoints as defined by RNA-seq									Ebf1 expression in the respective timepoints as defined by RNA-seq								Foxo1 expression in the respective timepoints as defined by RNA-seq								Bach2 expression in the respective timepoints as defined by RNA-seq
		CD19 Cre/+ 48h	Rif1-F/F Cd19-Cre/+ - 48h	CD19 Cre/+ 72h	Rif1-F/F Cd19-Cre/+ - 72h	CD19 Cre/+ 96h	Rif1-F/F Cd19-Cre/+ - 96h			CD19 Cre/+ 48h	Rif1-F/F Cd19-Cre/+ - 48h	CD19 Cre/+ 72h	Rif1-F/F Cd19-Cre/+ - 72h	CD19 Cre/+ 96h	Rif1-F/F Cd19-Cre/+ - 96h			CD19 Cre/+ 48h	Rif1-F/F Cd19-Cre/+ - 48h	CD19 Cre/+ 72h	Rif1-F/F Cd19-Cre/+ - 72h	CD19 Cre/+ 96h	Rif1-F/F Cd19-Cre/+ - 96h			CD19 Cre/+ 48h	Rif1-F/F Cd19-Cre/+ - 48h	CD19 Cre/+ 72h	Rif1-F/F Cd19-Cre/+ - 72h	CD19 Cre/+ 96h	Rif1-F/F Cd19-Cre/+ - 96h
	Biological Replicate 1	18428	15922	12022	10119	13361	10552		Biological Replicate 1	6948	6847	3618	3436	3175	3256		Biological Replicate 1	2238	2195	1101	1133	954	953		Biological Replicate 1	4892	5131	1386	1374	1594	1537
	Biological Replicate 2	18601	15160	11033	10311	11927	10651		Biological Replicate 2	7262	7334	2902	3116	2761	3296		Biological Replicate 2	2564	2102	1058	1026	915	937		Biological Replicate 2	5476	4438	1272	1278	1371	1477
	Biological Replicate 3	17089	17995	8959	11473	11975	11135		Biological Replicate 3	7289	6773	3060	3504	3247	3374		Biological Replicate 3	2352	1993	949	1170	930	943		Biological Replicate 3	4936	5012	1268	1537	1629	1593
	Mean	18039	16359	10671	10634	12421	10779		Mean	7166	6985	3193	3352	3061	3309		Mean	2385	2097	1036	1110	933	944.3		Mean	5101	4860	1309	1396	1531	1536
	Std. Deviation	827.5	1467	1563	732.6	814.4	312		Std. Deviation	189.6	304.8	376.2	207.2	262.3	60.01		Std. Deviation	165.4	101.1	78.35	74.78	19.67	8.083		Std. Deviation	325.2	370.6	67	130.9	140	58.01
	Std. Error of Mean	477.8	847.1	902.5	423	470.2	180.1		Std. Error of Mean	109.4	176	217.2	119.6	151.4	34.65		Std. Error of Mean	95.51	58.37	45.24	43.18	11.36	4.667		Std. Error of Mean	187.8	213.9	38.68	75.6	80.8	33.49
		Prdm1 expression in the respective timepoints as defined by RNA-seq									Irf4 expression in the respective timepoints as defined by RNA-seq								Xbp1 expression in the respective timepoints as defined by RNA-seq
		CD19 Cre/+ 48h	Rif1-F/F Cd19-Cre/+ - 48h	CD19 Cre/+ 72h	Rif1-F/F Cd19-Cre/+ - 72h	CD19 Cre/+ 96h	Rif1-F/F Cd19-Cre/+ - 96h			CD19 Cre/+ 48h	Rif1-F/F Cd19-Cre/+ - 48h	CD19 Cre/+ 72h	Rif1-F/F Cd19-Cre/+ - 72h	CD19 Cre/+ 96h	Rif1-F/F Cd19-Cre/+ - 96h			CD19 Cre/+ 48h	Rif1-F/F Cd19-Cre/+ - 48h	CD19 Cre/+ 72h	Rif1-F/F Cd19-Cre/+ - 72h	CD19 Cre/+ 96h	Rif1-F/F Cd19-Cre/+ - 96h
	Biological Replicate 1	297	324	548	638	493	872		Biological Replicate 1	7649	9123	7195	8041	4905	5749		Biological Replicate 1	2908	2933	8129	9327	6295	7860
	Biological Replicate 2	409	324	790	741	641	988		Biological Replicate 2	8095	7885	7966	8593	5431	5887		Biological Replicate 2	3121	3038	10819	9800	8064	8481
	Biological Replicate 3	300	298	448	796	524	952		Biological Replicate 3	7985	8282	6960	8824	5008	5970		Biological Replicate 3	2956	2867	9206	9913	5726	8371
	Mean	335.3	315.3	595.3	725	552.7	937.3		Mean	7910	8430	7374	8486	5115	5869		Mean	2995	2946	9385	9680	6695	8237
	Std. Deviation	63.81	15.01	175.8	80.21	78.05	59.37		Std. Deviation	232.3	632.1	526.3	402.3	278.8	111.6		Std. Deviation	111.7	86.24	1354	310.9	1219	331.4
	Std. Error of Mean	36.84	8.667	101.5	46.31	45.06	34.28		Std. Error of Mean	134.1	365	303.8	232.3	160.9	64.45		Std. Error of Mean	64.51	49.79	781.7	179.5	703.9	191.3
	adjusted p value						5.33E-08

## Sheet: Fig. 6d
Figure 6d
		RIF1 occupancy in few loci as determined by ChIP-qPCR (% of input)
	Cd44_B6	Cd44_FH	Fcgr1_B6	Fcgr1_FH	Fcgr1_B6 (neg.region)	Fcgr1_FH (neg.region)	Exosc3_B6	Exosc3_FH	Exosc3_B6 (neg.region_	Exosc3_FH (neg.region_	Ccr7_B6	Ccr7_FH	LcorI_B6	LcorI_FH
Biological Replicate 1	0.002	0.0232	0.0003	0.0635	0.003	0.0035	0.0033	0.0258	0.0008	0.0029	0.0016	0.0089	0.00489	0.0582
Biological Replicate 2	0.002	0.0214	0.005	0.0644	0.0004	0.0072	0.01	0.0348	0.0009	0.005	0.0033	0.0162	0.00585	0.05385
Biological Replicate 3	0.0025	0.015	0.0025	0.0589	0.0016	0.0024	0.004	0.0146	0.0026	0.0007	0.0018	0.0063	0.00089	0.03427
Biological Replicate 4	0.0023	0.0148	0.0026	0.0497	0.002	0.0029	0.0032	0.0127	0.0014	0.0027	0.0014	0.0123	0.004111	0.050193
Biological Replicate 5								0.0172					0.00244	0.04266
Biological Replicate 6								0.023					0.00166	0.06317
Mean	0.0022	0.0186	0.0026	0.05913	0.00175	0.004	0.005125	0.02135	0.001425	0.002825	0.002025	0.01093	0.003307	0.05039
Std. Deviation	0.0002449	0.004336	0.00192	0.006729	0.001075	0.00218	0.003269	0.008259	0.0008261	0.001758	0.0008655	0.00429	0.001946	0.01054
Std. Error of Mean	0.0001225	0.002168	0.00096	0.003365	0.0005377	0.00109	0.001635	0.003372	0.0004131	0.0008788	0.0004328	0.002145	0.0007943	0.004305
pvalue		0.0286		0.0286		0.1143		0.0095		0.3429		0.0286		0.0022

## Sheet: Fig.8d, Suppl.Fig. 6b-f
Figure 8d											Supp. Fig. 6b									Supp. Fig. 6c									Supp. Fig. 6d											Supp. Fig. 6e-f
		RIF1 binding to regions overlapping with BLIMP1 peaks at selected BLIMP1 repressed targets as determined by ChIP-qPCR (% of input)												Rif1 expression in sorted Rosa26dCas9-SunTag/+ GFP+ B cells from three independent experiments. Each experiment represents two biological replicates (pooled cells)									Prdm1 expression in sorted Rosa26dCas9-SunTag/+ GFP+ B cells from three independent experiments. Each experiment represents two biological replicates (pooled cells)										Prdm1 expression in sorted Rosa26dCas9-SunTag/+ GFP+ B cells from three independent experiments. Each experiment represents two biological replicates (pooled cells)										RIF1 and BLIMP1 expression analysis by Western Blot
		CD37_B6	CD37_FH	Cdh17_B6	Cdh17_FH	Klf2_B6	Klf2_FH	Tle3_B6	Tle3_FH				gRa1	gRa2	gRa3	gRif1_1	gRif1_2	gRif1_3				gRa1	gRa2	gRa3	gBlimp1_1	gBlimp1_2	gBlimp1_3				gRa1	gRa2	gRa3	gBlimp1_1	gBlimp1_2	gRif1_1	gRif1_2	gRif1_3
	Biological Replicate 1	0.003	0.0362	0.0018	0.0249	0.0019	0.0096	0.0003	0.0367			Independent exp.1	0.703136	1.4246	0.998316	9.21056	8.40826	6.17866			Independent exp.1	0.326257	2.03413	1.50682	70.1836	129.483	84.0506			Independent exp.1	0.404664	1.50764	1.6391	66.5034	147.61	0.801644	1.40105	0.788372
	Biological Replicate 2	0.0112	0.04	0.004	0.0295	0.0004	0.0162	0.0017	0.0352			Independent exp.2	0.960211	1.16619	0.895614	8.34153	5.61815	4.44528			Independent exp.2	0.677747	1.39173	1.06405	55.8945	79.8239	14.0581			Independent exp.2	0.766948	1.13803	1.14573	44.593	71.5959	0.393822	0.504778	0.453534
	Biological Replicate 3	0.0026	0.0195	0.00228	0.01403	0.00451	0.00726	0.00255	0.02471			Independent exp.3	0.960211	0.728452	1.07067	11.429	9.09765	6.51961			Independent exp.3	0.943443	0.882802	1.20066	42.5252	68.9951	54.7266			Independent exp.3	0.918964	1.03857	1.04777	83.5067	127.677	0.980455	1.86231	1.21608
	Biological Replicate 4	0.0046	0.0202	0.00209	0.01903	0.00256	0.0162	0.00169	0.01854
												Mean	0.8745	1.106	0.9882	9.66	7.708	5.715			Mean	0.6491	1.436	1.257	56.2	92.77	50.95			Mean	0.6969	1.228	1.278	64.87	115.6	0.7253	1.256	0.8193
	Mean	0.00535	0.02898	0.002543	0.02187	0.002343	0.01232	0.00156	0.02879			Std. Deviation	0.1484	0.3519	0.08796	1.592	1.842	1.112			Std. Deviation	0.3096	0.577	0.2267	13.83	32.25	35.15			Std. Deviation	0.2642	0.2472	0.3169	19.51	39.41	0.3007	0.6903	0.3822
	Std. Deviation	0.003995	0.01065	0.0009915	0.006756	0.001704	0.004587	0.0009317	0.008667			Std. Error of Mean	0.08569	0.2032	0.05079	0.9192	1.064	0.6422			Std. Error of Mean	0.1787	0.3331	0.1309	7.986	18.62	20.29			Std. Error of Mean	0.1525	0.1427	0.183	11.26	22.76	0.1736	0.3985	0.2207
	Std. Error of Mean	0.001997	0.005327	0.0004958	0.003378	0.0008522	0.002293	0.0004659	0.004334
	p value		0.0286		0.0286		0.0286		0.0286			Dunnett's multiple comparisons test	Mean Diff,	Adjusted P Value	Mean 1	Mean 2	Mean Diff,	SE of diff,			Dunnett's multiple comparisons test	Mean Diff,	Adjusted P Value	Mean 1	Mean 2	Mean Diff,	SE of diff,				Dunnett's multiple comparisons test	Mean Diff,	Adjusted P Value	Mean 1	Mean 2	Mean Diff,	SE of diff,
												gRa3 vs. gRa4	-0.2319	0.999	0.8745	1.106	-0.2319	0.9019			gRa3 vs. gRa4	-0.7871	>0,9999	0.6491	1.436	-0.7871	16.56				gRa3 vs. gRa4	-0.5312	>0,9999	0.6969	1.228	-0.5312	12.7
												gRa3 vs. gRa5	-0.1137	>0,9999	0.8745	0.9882	-0.1137	0.9019			gRa3 vs. gRa5	-0.608	>0,9999	0.6491	1.257	-0.608	16.56				gRa3 vs. gRa5	-0.5807	>0,9999	0.6969	1.278	-0.5807	12.7
												gRa3 vs. gRif1_3	-8.786	<0,0001	0.8745	9.66	-8.786	0.9019			gRa3 vs. gBlimp1_3	-55.55	0.0224	0.6491	56.2	-55.55	16.56				gRa3 vs. gB3	-64.17	0.0007	0.6969	64.87	-64.17	12.7
												gRa3 vs. gRif1_6	-6.834	<0,0001	0.8745	7.708	-6.834	0.9019			gRa3 vs. gBlimp1_4	-92.12	0.0005	0.6491	92.77	-92.12	16.56				gRa3 vs. gB4	-114.9	<0,0001	0.6969	115.6	-114.9	12.7
												gRa3 vs. gRif1_7	-4.84	0.0007	0.8745	5.715	-4.84	0.9019			gRa3 vs. gBlimp1_6	-50.3	0.0393	0.6491	50.95	-50.3	16.56				gRa3 vs. gR3	-0.02845	>0,9999	0.6969	0.7253	-0.02845	12.7
																															gRa3 vs. gR6	-0.5592	>0,9999	0.6969	1.256	-0.5592	12.7
																															gRa3 vs. gR7	-0.1225	>0,9999	0.6969	0.8193	-0.1225	12.7
																																											Abbreviations:
																																											kDa: kilodalton
																																											WCE: whole cell extract
